# Supplementary material for: Incidence trends and survival analysis of appendiceal tumors in the United States: Primarily changes in appendiceal neuroendocrine tumors
Source: PLoS One. 2023 Nov 13;18(11):e0294153. doi: 10.1371/journal.pone.0294153 (PMC10642837; doi:10.1371/journal.pone.0294153)
Supplement: S4 File — (CSV) [file pone.0294153.s005.csv]

Year of diagnosis	Age-Adjusted Rate/Trend	Standard Error	Lower Confidence Interval	Upper Confidence Interval
2000-2018 PC	~
2000-2018 APC	~		~	~
2000 Rate	0.21	0.02	0.17	0.24
2001 Rate	0.25	0.02	0.22	0.29
2002 Rate	0.26	0.02	0.22	0.30
2003 Rate	0.28	0.02	0.24	0.32
2004 Rate	0.21	0.02	0.18	0.25
2005 Rate	0.29	0.02	0.25	0.33
2006 Rate	0.30	0.02	0.27	0.34
2007 Rate	0.29	0.02	0.26	0.33
2008 Rate	0.35	0.02	0.32	0.40
2009 Rate	0.31	0.02	0.27	0.35
2010 Rate	0.35	0.02	0.31	0.39
2011 Rate	0.33	0.02	0.30	0.37
2012 Rate	0.34	0.02	0.31	0.38
2013 Rate	0.37	0.02	0.33	0.41
2014 Rate	0.36	0.02	0.32	0.40
2015 Rate	0.37	0.02	0.33	0.41
2016 Rate	0.34	0.02	0.31	0.38
2017 Rate	0.38	0.02	0.34	0.42
2018 Rate	~	~	~	~
