# Supplementary material for: Incidence trends and survival analysis of appendiceal tumors in the United States: Primarily changes in appendiceal neuroendocrine tumors
Source: PLoS One. 2023 Nov 13;18(11):e0294153. doi: 10.1371/journal.pone.0294153 (PMC10642837; doi:10.1371/journal.pone.0294153)
Supplement: S5 File — (XLSX) [file pone.0294153.s006.xlsx]

## Sheet: Sheet1
Age recode with <1 year olds	Sex	Year of diagnosis	Race recode (W, B, AI, API)	Race and origin recode (NHW, NHB, NHAIAN, NHAPI, Hispanic)	Site recode ICD-O-3/WHO 2008	Behavior code ICD-O-3	TNM 7/CS v0204+ Schema (thru 2017)	TNM 7/CS v0204+ Schema recode	AYA site recode 2020 Revision	CS Schema - AJCC 6th Edition	Primary Site - labeled	Primary Site	Histologic Type ICD-O-3	Behavior recode for analysis	Grade (thru 2017)	Grade Clinical (2018+)	Grade Pathological (2018+)	Laterality	Diagnostic Confirmation	ICD-O-3 Hist/behav	ICD-O-3 Hist/behav, malignant	Histology recode - broad groupings	ICCC site recode extended 3rd edition/IARC 2017	Site recode ICD-O-3/WHO 2008 (for SIRs)	ICCC site recode ICD-O-3/WHO 2008	ICCC site rec extended ICD-O-3/WHO 2008	Histology recode - Brain groupings	Site recode - rare tumors	Combined Summary Stage (2004+)	Summary stage 2000 (1998-2017)	SEER Combined Summary Stage 2000 (2004-2017)	SEER historic stage A (1973-2015)	Derived AJCC Stage Group, 7th ed (2010-2015)	Derived AJCC T, 7th ed (2010-2015)	Derived AJCC N, 7th ed (2010-2015)	Derived AJCC M, 7th ed (2010-2015)	Derived SEER Cmb Stg Grp (2016-2017)	Derived SEER Combined T (2016-2017)	Derived SEER Combined N (2016-2017)	Derived SEER Combined M (2016-2017)	Derived SEER Combined T Src (2016-2017)	Derived SEER Combined N Src (2016-2017)	Derived SEER Combined M Src (2016-2017)	Derived AJCC Stage Group, 6th ed (2004-2015)	Breast - Adjusted AJCC 6th Stage (1988-2015)	Derived AJCC T, 6th ed (2004-2015)	Derived AJCC N, 6th ed (2004-2015)	Derived AJCC M, 6th ed (2004-2015)	Breast - Adjusted AJCC 6th T (1988-2015)
70-74 years	Male	2000	White	Non-Hispanic White	Appendix	Malignant	Appendix	Appendix	9.3.4.1.3 Appendix - other	Colon	C18.1-Appendix	181	8263	Malignant	Moderately differentiated; Grade II	Blank(s)	Blank(s)	Not a paired site	Positive histology	8263/3: Adenocarcinoma in tubulovillous adenoma	8263/3: Adenocarcinoma in tubulovillous adenoma	8140-8389: adenomas and adenocarcinomas	XIf3 Carcinomas of appendix	Appendix	XI(f) Other and unspecified carcinomas	XI(f.3) Carcinomas of appendix	Not Brain	10.1 Adenocarcinoma with variants of colon	Blank(s)	Distant	Blank(s)	Distant	Blank(s)	Blank(s)	Blank(s)	Blank(s)	Blank(s)	Blank(s)	Blank(s)	Blank(s)	Blank(s)	Blank(s)	Blank(s)	Blank(s)	Blank(s)	Blank(s)	Blank(s)	Blank(s)	Blank(s)
65-69 years	Female	2000	White	Non-Hispanic White	Appendix	Malignant	Appendix	Appendix	9.3.4.1.1 NET	Colon	C18.1-Appendix	181	8243	Malignant	Unknown	Blank(s)	Blank(s)	Not a paired site	Positive histology	8243/3: Goblet cell carcinoid	8243/3: Goblet cell carcinoid	8140-8389: adenomas and adenocarcinomas	XIf3 Carcinomas of appendix	Appendix	XI(f) Other and unspecified carcinomas	XI(f.3) Carcinomas of appendix	Not Brain	54.1 Well diff not functioning endocrine carc of pancreas and digestive tract	Blank(s)	Distant	Blank(s)	Distant	Blank(s)	Blank(s)	Blank(s)	Blank(s)	Blank(s)	Blank(s)	Blank(s)	Blank(s)	Blank(s)	Blank(s)	Blank(s)	Blank(s)	Blank(s)	Blank(s)	Blank(s)	Blank(s)	Blank(s)
75-79 years	Female	2000	White	Non-Hispanic White	Appendix	Malignant	Appendix	Appendix	9.3.4.1.3 Appendix - other	Colon	C18.1-Appendix	181	8481	Malignant	Moderately differentiated; Grade II	Blank(s)	Blank(s)	Not a paired site	Positive histology	8481/3: Mucin-producing adenocarcinoma	8481/3: Mucin-producing adenocarcinoma	8440-8499: cystic, mucinous and serous neoplasms	XIf3 Carcinomas of appendix	Appendix	XI(f) Other and unspecified carcinomas	XI(f.3) Carcinomas of appendix	Not Brain	10.3 Fibromixoma and low grade mucinous adenocarcinoma of the appendix	Blank(s)	Regional	Blank(s)	Regional	Blank(s)	Blank(s)	Blank(s)	Blank(s)	Blank(s)	Blank(s)	Blank(s)	Blank(s)	Blank(s)	Blank(s)	Blank(s)	Blank(s)	Blank(s)	Blank(s)	Blank(s)	Blank(s)	Blank(s)
75-79 years	Female	2000	White	Non-Hispanic White	Appendix	Malignant	Appendix	Appendix	9.3.4.1.3 Appendix - other	Colon	C18.1-Appendix	181	8480	Malignant	Moderately differentiated; Grade II	Blank(s)	Blank(s)	Not a paired site	Positive histology	8480/3: Mucinous adenocarcinoma	8480/3: Mucinous adenocarcinoma	8440-8499: cystic, mucinous and serous neoplasms	XIf3 Carcinomas of appendix	Appendix	XI(f) Other and unspecified carcinomas	XI(f.3) Carcinomas of appendix	Not Brain	10.3 Fibromixoma and low grade mucinous adenocarcinoma of the appendix	Blank(s)	Regional	Blank(s)	Distant	Blank(s)	Blank(s)	Blank(s)	Blank(s)	Blank(s)	Blank(s)	Blank(s)	Blank(s)	Blank(s)	Blank(s)	Blank(s)	Blank(s)	Blank(s)	Blank(s)	Blank(s)	Blank(s)	Blank(s)
75-79 years	Male	2000	Asian or Pacific Islander	Non-Hispanic Asian or Pacific Islander	Appendix	Malignant	Appendix	Appendix	9.3.4.1.3 Appendix - other	Colon	C18.1-Appendix	181	8140	Malignant	Poorly differentiated; Grade III	Blank(s)	Blank(s)	Not a paired site	Positive histology	8140/3: Adenocarcinoma, NOS	8140/3: Adenocarcinoma, NOS	8140-8389: adenomas and adenocarcinomas	XIf3 Carcinomas of appendix	Appendix	XI(f) Other and unspecified carcinomas	XI(f.3) Carcinomas of appendix	Not Brain	10.1 Adenocarcinoma with variants of colon	Blank(s)	Distant	Blank(s)	Distant	Blank(s)	Blank(s)	Blank(s)	Blank(s)	Blank(s)	Blank(s)	Blank(s)	Blank(s)	Blank(s)	Blank(s)	Blank(s)	Blank(s)	Blank(s)	Blank(s)	Blank(s)	Blank(s)	Blank(s)
35-39 years	Male	2000	Asian or Pacific Islander	Non-Hispanic Asian or Pacific Islander	Appendix	Malignant	Appendix	Appendix	9.3.4.1.3 Appendix - other	Colon	C18.1-Appendix	181	8140	Malignant	Well differentiated; Grade I	Blank(s)	Blank(s)	Not a paired site	Positive histology	8140/3: Adenocarcinoma, NOS	8140/3: Adenocarcinoma, NOS	8140-8389: adenomas and adenocarcinomas	XIf3 Carcinomas of appendix	Appendix	XI(f) Other and unspecified carcinomas	XI(f.3) Carcinomas of appendix	Not Brain	10.1 Adenocarcinoma with variants of colon	Blank(s)	Regional	Blank(s)	Regional	Blank(s)	Blank(s)	Blank(s)	Blank(s)	Blank(s)	Blank(s)	Blank(s)	Blank(s)	Blank(s)	Blank(s)	Blank(s)	Blank(s)	Blank(s)	Blank(s)	Blank(s)	Blank(s)	Blank(s)
65-69 years	Male	2000	White	Non-Hispanic White	Appendix	Malignant	Appendix	Appendix	9.3.4.1.3 Appendix - other	Colon	C18.1-Appendix	181	8140	Malignant	Unknown	Blank(s)	Blank(s)	Not a paired site	Positive histology	8140/3: Adenocarcinoma, NOS	8140/3: Adenocarcinoma, NOS	8140-8389: adenomas and adenocarcinomas	XIf3 Carcinomas of appendix	Appendix	XI(f) Other and unspecified carcinomas	XI(f.3) Carcinomas of appendix	Not Brain	10.1 Adenocarcinoma with variants of colon	Blank(s)	Distant	Blank(s)	Distant	Blank(s)	Blank(s)	Blank(s)	Blank(s)	Blank(s)	Blank(s)	Blank(s)	Blank(s)	Blank(s)	Blank(s)	Blank(s)	Blank(s)	Blank(s)	Blank(s)	Blank(s)	Blank(s)	Blank(s)
50-54 years	Female	2000	White	Non-Hispanic White	Appendix	Malignant	Appendix	Appendix	9.3.4.1.3 Appendix - other	Colon	C18.1-Appendix	181	8480	Malignant	Moderately differentiated; Grade II	Blank(s)	Blank(s)	Not a paired site	Positive histology	8480/3: Mucinous adenocarcinoma	8480/3: Mucinous adenocarcinoma	8440-8499: cystic, mucinous and serous neoplasms	XIf3 Carcinomas of appendix	Appendix	XI(f) Other and unspecified carcinomas	XI(f.3) Carcinomas of appendix	Not Brain	10.3 Fibromixoma and low grade mucinous adenocarcinoma of the appendix	Blank(s)	Regional	Blank(s)	Localized	Blank(s)	Blank(s)	Blank(s)	Blank(s)	Blank(s)	Blank(s)	Blank(s)	Blank(s)	Blank(s)	Blank(s)	Blank(s)	Blank(s)	Blank(s)	Blank(s)	Blank(s)	Blank(s)	Blank(s)
85+ years	Male	2000	White	Non-Hispanic White	Appendix	Malignant	Appendix	Appendix	9.3.4.1.3 Appendix - other	Colon	C18.1-Appendix	181	8140	Malignant	Well differentiated; Grade I	Blank(s)	Blank(s)	Not a paired site	Positive histology	8140/3: Adenocarcinoma, NOS	8140/3: Adenocarcinoma, NOS	8140-8389: adenomas and adenocarcinomas	XIf3 Carcinomas of appendix	Appendix	XI(f) Other and unspecified carcinomas	XI(f.3) Carcinomas of appendix	Not Brain	10.1 Adenocarcinoma with variants of colon	Blank(s)	Localized	Blank(s)	Localized	Blank(s)	Blank(s)	Blank(s)	Blank(s)	Blank(s)	Blank(s)	Blank(s)	Blank(s)	Blank(s)	Blank(s)	Blank(s)	Blank(s)	Blank(s)	Blank(s)	Blank(s)	Blank(s)	Blank(s)
55-59 years	Male	2000	White	Non-Hispanic White	Appendix	Malignant	Appendix	Appendix	9.3.4.1.3 Appendix - other	Colon	C18.1-Appendix	181	8140	Malignant	Moderately differentiated; Grade II	Blank(s)	Blank(s)	Not a paired site	Positive histology	8140/3: Adenocarcinoma, NOS	8140/3: Adenocarcinoma, NOS	8140-8389: adenomas and adenocarcinomas	XIf3 Carcinomas of appendix	Appendix	XI(f) Other and unspecified carcinomas	XI(f.3) Carcinomas of appendix	Not Brain	10.1 Adenocarcinoma with variants of colon	Blank(s)	Regional	Blank(s)	Regional	Blank(s)	Blank(s)	Blank(s)	Blank(s)	Blank(s)	Blank(s)	Blank(s)	Blank(s)	Blank(s)	Blank(s)	Blank(s)	Blank(s)	Blank(s)	Blank(s)	Blank(s)	Blank(s)	Blank(s)
80-84 years	Female	2000	White	Non-Hispanic White	Appendix	Malignant	Appendix	Appendix	9.3.4.1.3 Appendix - other	Colon	C18.1-Appendix	181	8140	Malignant	Well differentiated; Grade I	Blank(s)	Blank(s)	Not a paired site	Positive histology	8140/3: Adenocarcinoma, NOS	8140/3: Adenocarcinoma, NOS	8140-8389: adenomas and adenocarcinomas	XIf3 Carcinomas of appendix	Appendix	XI(f) Other and unspecified carcinomas	XI(f.3) Carcinomas of appendix	Not Brain	10.1 Adenocarcinoma with variants of colon	Blank(s)	Localized	Blank(s)	Localized	Blank(s)	Blank(s)	Blank(s)	Blank(s)	Blank(s)	Blank(s)	Blank(s)	Blank(s)	Blank(s)	Blank(s)	Blank(s)	Blank(s)	Blank(s)	Blank(s)	Blank(s)	Blank(s)	Blank(s)
40-44 years	Male	2000	White	Non-Hispanic White	Appendix	Malignant	Appendix	Appendix	9.3.4.1.1 NET	Colon	C18.1-Appendix	181	8243	Malignant	Unknown	Blank(s)	Blank(s)	Not a paired site	Positive histology	8243/3: Goblet cell carcinoid	8243/3: Goblet cell carcinoid	8140-8389: adenomas and adenocarcinomas	XIf3 Carcinomas of appendix	Appendix	XI(f) Other and unspecified carcinomas	XI(f.3) Carcinomas of appendix	Not Brain	54.1 Well diff not functioning endocrine carc of pancreas and digestive tract	Blank(s)	Localized	Blank(s)	Localized	Blank(s)	Blank(s)	Blank(s)	Blank(s)	Blank(s)	Blank(s)	Blank(s)	Blank(s)	Blank(s)	Blank(s)	Blank(s)	Blank(s)	Blank(s)	Blank(s)	Blank(s)	Blank(s)	Blank(s)
25-29 years	Female	2000	White	Non-Hispanic White	Appendix	Malignant	Appendix	Appendix	9.3.4.1.3 Appendix - other	Colon	C18.1-Appendix	181	8140	Malignant	Well differentiated; Grade I	Blank(s)	Blank(s)	Not a paired site	Positive histology	8140/3: Adenocarcinoma, NOS	8140/3: Adenocarcinoma, NOS	8140-8389: adenomas and adenocarcinomas	XIf3 Carcinomas of appendix	Appendix	XI(f) Other and unspecified carcinomas	XI(f.3) Carcinomas of appendix	Not Brain	10.1 Adenocarcinoma with variants of colon	Blank(s)	Localized	Blank(s)	Localized	Blank(s)	Blank(s)	Blank(s)	Blank(s)	Blank(s)	Blank(s)	Blank(s)	Blank(s)	Blank(s)	Blank(s)	Blank(s)	Blank(s)	Blank(s)	Blank(s)	Blank(s)	Blank(s)	Blank(s)
40-44 years	Male	2000	White	Non-Hispanic White	Appendix	Malignant	Appendix	Appendix	9.3.4.1.3 Appendix - other	Colon	C18.1-Appendix	181	8480	Malignant	Unknown	Blank(s)	Blank(s)	Not a paired site	Positive histology	8480/3: Mucinous adenocarcinoma	8480/3: Mucinous adenocarcinoma	8440-8499: cystic, mucinous and serous neoplasms	XIf3 Carcinomas of appendix	Appendix	XI(f) Other and unspecified carcinomas	XI(f.3) Carcinomas of appendix	Not Brain	10.3 Fibromixoma and low grade mucinous adenocarcinoma of the appendix	Blank(s)	Distant	Blank(s)	Distant	Blank(s)	Blank(s)	Blank(s)	Blank(s)	Blank(s)	Blank(s)	Blank(s)	Blank(s)	Blank(s)	Blank(s)	Blank(s)	Blank(s)	Blank(s)	Blank(s)	Blank(s)	Blank(s)	Blank(s)
55-59 years	Male	2000	White	Non-Hispanic White	Appendix	Malignant	Appendix	Appendix	9.3.4.1.3 Appendix - other	Colon	C18.1-Appendix	181	8263	Malignant	Moderately differentiated; Grade II	Blank(s)	Blank(s)	Not a paired site	Positive histology	8263/3: Adenocarcinoma in tubulovillous adenoma	8263/3: Adenocarcinoma in tubulovillous adenoma	8140-8389: adenomas and adenocarcinomas	XIf3 Carcinomas of appendix	Appendix	XI(f) Other and unspecified carcinomas	XI(f.3) Carcinomas of appendix	Not Brain	10.1 Adenocarcinoma with variants of colon	Blank(s)	Regional	Blank(s)	Regional	Blank(s)	Blank(s)	Blank(s)	Blank(s)	Blank(s)	Blank(s)	Blank(s)	Blank(s)	Blank(s)	Blank(s)	Blank(s)	Blank(s)	Blank(s)	Blank(s)	Blank(s)	Blank(s)	Blank(s)
85+ years	Female	2000	Black	Non-Hispanic Black	Appendix	Malignant	Appendix	Appendix	9.3.4.1.3 Appendix - other	Colon	C18.1-Appendix	181	8140	Malignant	Moderately differentiated; Grade II	Blank(s)	Blank(s)	Not a paired site	Positive histology	8140/3: Adenocarcinoma, NOS	8140/3: Adenocarcinoma, NOS	8140-8389: adenomas and adenocarcinomas	XIf3 Carcinomas of appendix	Appendix	XI(f) Other and unspecified carcinomas	XI(f.3) Carcinomas of appendix	Not Brain	10.1 Adenocarcinoma with variants of colon	Blank(s)	Distant	Blank(s)	Distant	Blank(s)	Blank(s)	Blank(s)	Blank(s)	Blank(s)	Blank(s)	Blank(s)	Blank(s)	Blank(s)	Blank(s)	Blank(s)	Blank(s)	Blank(s)	Blank(s)	Blank(s)	Blank(s)	Blank(s)
85+ years	Male	2000	White	Hispanic (All Races)	Appendix	Malignant	Appendix	Appendix	9.3.4.1.3 Appendix - other	Colon	C18.1-Appendix	181	8480	Malignant	Unknown	Blank(s)	Blank(s)	Not a paired site	Positive histology	8480/3: Mucinous adenocarcinoma	8480/3: Mucinous adenocarcinoma	8440-8499: cystic, mucinous and serous neoplasms	XIf3 Carcinomas of appendix	Appendix	XI(f) Other and unspecified carcinomas	XI(f.3) Carcinomas of appendix	Not Brain	10.3 Fibromixoma and low grade mucinous adenocarcinoma of the appendix	Blank(s)	Unknown/unstaged	Blank(s)	Unstaged	Blank(s)	Blank(s)	Blank(s)	Blank(s)	Blank(s)	Blank(s)	Blank(s)	Blank(s)	Blank(s)	Blank(s)	Blank(s)	Blank(s)	Blank(s)	Blank(s)	Blank(s)	Blank(s)	Blank(s)
70-74 years	Female	2018	White	Non-Hispanic White	Appendix	Malignant	Blank(s)	Appendix	9.3.4.1.1 NET	Colon	C18.1-Appendix	181	8243	Malignant	Blank(s)	9	2	Not a paired site	Positive histology	8243/3: Goblet cell carcinoid	8243/3: Goblet cell carcinoid	8140-8389: adenomas and adenocarcinomas	XIf3 Carcinomas of appendix	Appendix	XI(f) Other and unspecified carcinomas	XI(f.3) Carcinomas of appendix	Not Brain	54.1 Well diff not functioning endocrine carc of pancreas and digestive tract	Distant	Blank(s)	Blank(s)	Blank(s)	Blank(s)	Blank(s)	Blank(s)	Blank(s)	Blank(s)	Blank(s)	Blank(s)	Blank(s)	Blank(s)	Blank(s)	Blank(s)	Blank(s)	Blank(s)	Blank(s)	Blank(s)	Blank(s)	Blank(s)
85+ years	Male	2000	White	Non-Hispanic White	Appendix	Malignant	Appendix	Appendix	9.3.4.1.3 Appendix - other	Colon	C18.1-Appendix	181	8140	Malignant	Moderately differentiated; Grade II	Blank(s)	Blank(s)	Not a paired site	Positive histology	8140/3: Adenocarcinoma, NOS	8140/3: Adenocarcinoma, NOS	8140-8389: adenomas and adenocarcinomas	XIf3 Carcinomas of appendix	Appendix	XI(f) Other and unspecified carcinomas	XI(f.3) Carcinomas of appendix	Not Brain	10.1 Adenocarcinoma with variants of colon	Blank(s)	Distant	Blank(s)	Distant	Blank(s)	Blank(s)	Blank(s)	Blank(s)	Blank(s)	Blank(s)	Blank(s)	Blank(s)	Blank(s)	Blank(s)	Blank(s)	Blank(s)	Blank(s)	Blank(s)	Blank(s)	Blank(s)	Blank(s)
75-79 years	Male	2000	White	Non-Hispanic White	Appendix	Malignant	Appendix	Appendix	9.3.4.1.3 Appendix - other	Colon	C18.1-Appendix	181	8263	Malignant	Moderately differentiated; Grade II	Blank(s)	Blank(s)	Not a paired site	Positive histology	8263/3: Adenocarcinoma in tubulovillous adenoma	8263/3: Adenocarcinoma in tubulovillous adenoma	8140-8389: adenomas and adenocarcinomas	XIf3 Carcinomas of appendix	Appendix	XI(f) Other and unspecified carcinomas	XI(f.3) Carcinomas of appendix	Not Brain	10.1 Adenocarcinoma with variants of colon	Blank(s)	Distant	Blank(s)	Distant	Blank(s)	Blank(s)	Blank(s)	Blank(s)	Blank(s)	Blank(s)	Blank(s)	Blank(s)	Blank(s)	Blank(s)	Blank(s)	Blank(s)	Blank(s)	Blank(s)	Blank(s)	Blank(s)	Blank(s)
50-54 years	Male	2000	White	Non-Hispanic White	Appendix	Malignant	Appendix	Appendix	9.3.4.1.3 Appendix - other	Colon	C18.1-Appendix	181	8470	Malignant	Poorly differentiated; Grade III	Blank(s)	Blank(s)	Not a paired site	Positive histology	8470/3: Mucinous cystadenocarcinoma, NOS	8470/3: Mucinous cystadenocarcinoma, NOS	8440-8499: cystic, mucinous and serous neoplasms	XIf3 Carcinomas of appendix	Appendix	X(d) Gonadal carcinomas	X(d) Gonadal carcinomas	Not Brain	69 Not Classified	Blank(s)	Distant	Blank(s)	Distant	Blank(s)	Blank(s)	Blank(s)	Blank(s)	Blank(s)	Blank(s)	Blank(s)	Blank(s)	Blank(s)	Blank(s)	Blank(s)	Blank(s)	Blank(s)	Blank(s)	Blank(s)	Blank(s)	Blank(s)
80-84 years	Female	2000	White	Non-Hispanic White	Appendix	Malignant	Appendix	Appendix	9.3.4.1.3 Appendix - other	Colon	C18.1-Appendix	181	8263	Malignant	Moderately differentiated; Grade II	Blank(s)	Blank(s)	Not a paired site	Positive histology	8263/3: Adenocarcinoma in tubulovillous adenoma	8263/3: Adenocarcinoma in tubulovillous adenoma	8140-8389: adenomas and adenocarcinomas	XIf3 Carcinomas of appendix	Appendix	XI(f) Other and unspecified carcinomas	XI(f.3) Carcinomas of appendix	Not Brain	10.1 Adenocarcinoma with variants of colon	Blank(s)	Localized	Blank(s)	Localized	Blank(s)	Blank(s)	Blank(s)	Blank(s)	Blank(s)	Blank(s)	Blank(s)	Blank(s)	Blank(s)	Blank(s)	Blank(s)	Blank(s)	Blank(s)	Blank(s)	Blank(s)	Blank(s)	Blank(s)
70-74 years	Male	2000	Black	Non-Hispanic Black	Appendix	Malignant	Appendix	Appendix	9.3.4.1.3 Appendix - other	Colon	C18.1-Appendix	181	8140	Malignant	Well differentiated; Grade I	Blank(s)	Blank(s)	Not a paired site	Positive histology	8140/3: Adenocarcinoma, NOS	8140/3: Adenocarcinoma, NOS	8140-8389: adenomas and adenocarcinomas	XIf3 Carcinomas of appendix	Appendix	XI(f) Other and unspecified carcinomas	XI(f.3) Carcinomas of appendix	Not Brain	10.1 Adenocarcinoma with variants of colon	Blank(s)	Regional	Blank(s)	Distant	Blank(s)	Blank(s)	Blank(s)	Blank(s)	Blank(s)	Blank(s)	Blank(s)	Blank(s)	Blank(s)	Blank(s)	Blank(s)	Blank(s)	Blank(s)	Blank(s)	Blank(s)	Blank(s)	Blank(s)
70-74 years	Female	2000	Black	Non-Hispanic Black	Appendix	Malignant	Appendix	Appendix	9.3.4.1.3 Appendix - other	Colon	C18.1-Appendix	181	8480	Malignant	Moderately differentiated; Grade II	Blank(s)	Blank(s)	Not a paired site	Positive histology	8480/3: Mucinous adenocarcinoma	8480/3: Mucinous adenocarcinoma	8440-8499: cystic, mucinous and serous neoplasms	XIf3 Carcinomas of appendix	Appendix	XI(f) Other and unspecified carcinomas	XI(f.3) Carcinomas of appendix	Not Brain	10.3 Fibromixoma and low grade mucinous adenocarcinoma of the appendix	Blank(s)	Regional	Blank(s)	Distant	Blank(s)	Blank(s)	Blank(s)	Blank(s)	Blank(s)	Blank(s)	Blank(s)	Blank(s)	Blank(s)	Blank(s)	Blank(s)	Blank(s)	Blank(s)	Blank(s)	Blank(s)	Blank(s)	Blank(s)
60-64 years	Female	2000	White	Non-Hispanic White	Appendix	Malignant	Appendix	Appendix	9.3.4.1.3 Appendix - other	Colon	C18.1-Appendix	181	8140	Malignant	Moderately differentiated; Grade II	Blank(s)	Blank(s)	Not a paired site	Positive histology	8140/3: Adenocarcinoma, NOS	8140/3: Adenocarcinoma, NOS	8140-8389: adenomas and adenocarcinomas	XIf3 Carcinomas of appendix	Appendix	XI(f) Other and unspecified carcinomas	XI(f.3) Carcinomas of appendix	Not Brain	10.1 Adenocarcinoma with variants of colon	Blank(s)	Distant	Blank(s)	Distant	Blank(s)	Blank(s)	Blank(s)	Blank(s)	Blank(s)	Blank(s)	Blank(s)	Blank(s)	Blank(s)	Blank(s)	Blank(s)	Blank(s)	Blank(s)	Blank(s)	Blank(s)	Blank(s)	Blank(s)
40-44 years	Male	2000	White	Non-Hispanic White	Appendix	Malignant	Appendix	Appendix	9.3.4.1.3 Appendix - other	Colon	C18.1-Appendix	181	8490	Malignant	Unknown	Blank(s)	Blank(s)	Not a paired site	Positive histology	8490/3: Signet ring cell carcinoma	8490/3: Signet ring cell carcinoma	8440-8499: cystic, mucinous and serous neoplasms	XIf3 Carcinomas of appendix	Appendix	XI(f) Other and unspecified carcinomas	XI(f.3) Carcinomas of appendix	Not Brain	10.1 Adenocarcinoma with variants of colon	Blank(s)	Regional	Blank(s)	Regional	Blank(s)	Blank(s)	Blank(s)	Blank(s)	Blank(s)	Blank(s)	Blank(s)	Blank(s)	Blank(s)	Blank(s)	Blank(s)	Blank(s)	Blank(s)	Blank(s)	Blank(s)	Blank(s)	Blank(s)
70-74 years	Male	2000	White	Non-Hispanic White	Appendix	Malignant	Appendix	Appendix	9.3.4.1.3 Appendix - other	Colon	C18.1-Appendix	181	8140	Malignant	Moderately differentiated; Grade II	Blank(s)	Blank(s)	Not a paired site	Positive histology	8140/3: Adenocarcinoma, NOS	8140/3: Adenocarcinoma, NOS	8140-8389: adenomas and adenocarcinomas	XIf3 Carcinomas of appendix	Appendix	XI(f) Other and unspecified carcinomas	XI(f.3) Carcinomas of appendix	Not Brain	10.1 Adenocarcinoma with variants of colon	Blank(s)	Localized	Blank(s)	Localized	Blank(s)	Blank(s)	Blank(s)	Blank(s)	Blank(s)	Blank(s)	Blank(s)	Blank(s)	Blank(s)	Blank(s)	Blank(s)	Blank(s)	Blank(s)	Blank(s)	Blank(s)	Blank(s)	Blank(s)
45-49 years	Female	2000	White	Non-Hispanic White	Appendix	Malignant	Appendix	Appendix	9.3.4.1.3 Appendix - other	Colon	C18.1-Appendix	181	8140	Malignant	Moderately differentiated; Grade II	Blank(s)	Blank(s)	Not a paired site	Positive histology	8140/3: Adenocarcinoma, NOS	8140/3: Adenocarcinoma, NOS	8140-8389: adenomas and adenocarcinomas	XIf3 Carcinomas of appendix	Appendix	XI(f) Other and unspecified carcinomas	XI(f.3) Carcinomas of appendix	Not Brain	10.1 Adenocarcinoma with variants of colon	Blank(s)	Localized	Blank(s)	Localized	Blank(s)	Blank(s)	Blank(s)	Blank(s)	Blank(s)	Blank(s)	Blank(s)	Blank(s)	Blank(s)	Blank(s)	Blank(s)	Blank(s)	Blank(s)	Blank(s)	Blank(s)	Blank(s)	Blank(s)
80-84 years	Male	2000	White	Non-Hispanic White	Appendix	Malignant	Appendix	Appendix	9.3.4.1.3 Appendix - other	Colon	C18.1-Appendix	181	8480	Malignant	Unknown	Blank(s)	Blank(s)	Not a paired site	Positive histology	8480/3: Mucinous adenocarcinoma	8480/3: Mucinous adenocarcinoma	8440-8499: cystic, mucinous and serous neoplasms	XIf3 Carcinomas of appendix	Appendix	XI(f) Other and unspecified carcinomas	XI(f.3) Carcinomas of appendix	Not Brain	10.3 Fibromixoma and low grade mucinous adenocarcinoma of the appendix	Blank(s)	Distant	Blank(s)	Distant	Blank(s)	Blank(s)	Blank(s)	Blank(s)	Blank(s)	Blank(s)	Blank(s)	Blank(s)	Blank(s)	Blank(s)	Blank(s)	Blank(s)	Blank(s)	Blank(s)	Blank(s)	Blank(s)	Blank(s)
60-64 years	Male	2000	White	Non-Hispanic White	Appendix	Malignant	Appendix	Appendix	9.3.4.1.3 Appendix - other	Colon	C18.1-Appendix	181	8140	Malignant	Moderately differentiated; Grade II	Blank(s)	Blank(s)	Not a paired site	Positive histology	8140/3: Adenocarcinoma, NOS	8140/3: Adenocarcinoma, NOS	8140-8389: adenomas and adenocarcinomas	XIf3 Carcinomas of appendix	Appendix	XI(f) Other and unspecified carcinomas	XI(f.3) Carcinomas of appendix	Not Brain	10.1 Adenocarcinoma with variants of colon	Blank(s)	Localized	Blank(s)	Localized	Blank(s)	Blank(s)	Blank(s)	Blank(s)	Blank(s)	Blank(s)	Blank(s)	Blank(s)	Blank(s)	Blank(s)	Blank(s)	Blank(s)	Blank(s)	Blank(s)	Blank(s)	Blank(s)	Blank(s)
45-49 years	Female	2000	White	Non-Hispanic White	Appendix	Malignant	Appendix	Appendix	9.3.4.1.1 NET	Colon	C18.1-Appendix	181	8245	Malignant	Unknown	Blank(s)	Blank(s)	Not a paired site	Positive histology	8245/3: Adenocarcinoid tumor	8245/3: Adenocarcinoid tumor	8140-8389: adenomas and adenocarcinomas	XIf3 Carcinomas of appendix	Appendix	XI(f) Other and unspecified carcinomas	XI(f.3) Carcinomas of appendix	Not Brain	54.1 Well diff not functioning endocrine carc of pancreas and digestive tract	Blank(s)	Localized	Blank(s)	Localized	Blank(s)	Blank(s)	Blank(s)	Blank(s)	Blank(s)	Blank(s)	Blank(s)	Blank(s)	Blank(s)	Blank(s)	Blank(s)	Blank(s)	Blank(s)	Blank(s)	Blank(s)	Blank(s)	Blank(s)
45-49 years	Male	2000	White	Non-Hispanic White	Appendix	Malignant	Appendix	Appendix	9.3.4.1.1 NET	Colon	C18.1-Appendix	181	8243	Malignant	Unknown	Blank(s)	Blank(s)	Not a paired site	Positive histology	8243/3: Goblet cell carcinoid	8243/3: Goblet cell carcinoid	8140-8389: adenomas and adenocarcinomas	XIf3 Carcinomas of appendix	Appendix	XI(f) Other and unspecified carcinomas	XI(f.3) Carcinomas of appendix	Not Brain	54.1 Well diff not functioning endocrine carc of pancreas and digestive tract	Blank(s)	Localized	Blank(s)	Localized	Blank(s)	Blank(s)	Blank(s)	Blank(s)	Blank(s)	Blank(s)	Blank(s)	Blank(s)	Blank(s)	Blank(s)	Blank(s)	Blank(s)	Blank(s)	Blank(s)	Blank(s)	Blank(s)	Blank(s)
35-39 years	Female	2000	White	Non-Hispanic White	Appendix	Malignant	Appendix	Appendix	9.3.4.1.1 NET	Colon	C18.1-Appendix	181	8245	Malignant	Poorly differentiated; Grade III	Blank(s)	Blank(s)	Not a paired site	Positive exfoliative cytology, no positive histology	8245/3: Adenocarcinoid tumor	8245/3: Adenocarcinoid tumor	8140-8389: adenomas and adenocarcinomas	XIf3 Carcinomas of appendix	Appendix	XI(f) Other and unspecified carcinomas	XI(f.3) Carcinomas of appendix	Not Brain	54.1 Well diff not functioning endocrine carc of pancreas and digestive tract	Blank(s)	Distant	Blank(s)	Distant	Blank(s)	Blank(s)	Blank(s)	Blank(s)	Blank(s)	Blank(s)	Blank(s)	Blank(s)	Blank(s)	Blank(s)	Blank(s)	Blank(s)	Blank(s)	Blank(s)	Blank(s)	Blank(s)	Blank(s)
55-59 years	Female	2000	White	Non-Hispanic White	Appendix	Malignant	Appendix	Appendix	9.3.4.1.3 Appendix - other	Colon	C18.1-Appendix	181	8480	Malignant	Unknown	Blank(s)	Blank(s)	Not a paired site	Positive exfoliative cytology, no positive histology	8480/3: Mucinous adenocarcinoma	8480/3: Mucinous adenocarcinoma	8440-8499: cystic, mucinous and serous neoplasms	XIf3 Carcinomas of appendix	Appendix	XI(f) Other and unspecified carcinomas	XI(f.3) Carcinomas of appendix	Not Brain	10.3 Fibromixoma and low grade mucinous adenocarcinoma of the appendix	Blank(s)	Distant	Blank(s)	Regional	Blank(s)	Blank(s)	Blank(s)	Blank(s)	Blank(s)	Blank(s)	Blank(s)	Blank(s)	Blank(s)	Blank(s)	Blank(s)	Blank(s)	Blank(s)	Blank(s)	Blank(s)	Blank(s)	Blank(s)
35-39 years	Male	2000	White	Non-Hispanic White	Appendix	Malignant	Appendix	Appendix	9.3.4.1.1 NET	Colon	C18.1-Appendix	181	8243	Malignant	Unknown	Blank(s)	Blank(s)	Not a paired site	Positive histology	8243/3: Goblet cell carcinoid	8243/3: Goblet cell carcinoid	8140-8389: adenomas and adenocarcinomas	XIf3 Carcinomas of appendix	Appendix	XI(f) Other and unspecified carcinomas	XI(f.3) Carcinomas of appendix	Not Brain	54.1 Well diff not functioning endocrine carc of pancreas and digestive tract	Blank(s)	Localized	Blank(s)	Localized	Blank(s)	Blank(s)	Blank(s)	Blank(s)	Blank(s)	Blank(s)	Blank(s)	Blank(s)	Blank(s)	Blank(s)	Blank(s)	Blank(s)	Blank(s)	Blank(s)	Blank(s)	Blank(s)	Blank(s)
80-84 years	Female	2000	White	Non-Hispanic White	Appendix	Malignant	Appendix	Appendix	9.3.4.1.3 Appendix - other	Colon	C18.1-Appendix	181	8140	Malignant	Well differentiated; Grade I	Blank(s)	Blank(s)	Not a paired site	Positive histology	8140/3: Adenocarcinoma, NOS	8140/3: Adenocarcinoma, NOS	8140-8389: adenomas and adenocarcinomas	XIf3 Carcinomas of appendix	Appendix	XI(f) Other and unspecified carcinomas	XI(f.3) Carcinomas of appendix	Not Brain	10.1 Adenocarcinoma with variants of colon	Blank(s)	Distant	Blank(s)	Distant	Blank(s)	Blank(s)	Blank(s)	Blank(s)	Blank(s)	Blank(s)	Blank(s)	Blank(s)	Blank(s)	Blank(s)	Blank(s)	Blank(s)	Blank(s)	Blank(s)	Blank(s)	Blank(s)	Blank(s)
75-79 years	Female	2000	White	Non-Hispanic White	Appendix	Malignant	Appendix	Appendix	9.3.4.1.3 Appendix - other	Colon	C18.1-Appendix	181	8480	Malignant	Well differentiated; Grade I	Blank(s)	Blank(s)	Not a paired site	Positive histology	8480/3: Mucinous adenocarcinoma	8480/3: Mucinous adenocarcinoma	8440-8499: cystic, mucinous and serous neoplasms	XIf3 Carcinomas of appendix	Appendix	XI(f) Other and unspecified carcinomas	XI(f.3) Carcinomas of appendix	Not Brain	10.3 Fibromixoma and low grade mucinous adenocarcinoma of the appendix	Blank(s)	Distant	Blank(s)	Distant	Blank(s)	Blank(s)	Blank(s)	Blank(s)	Blank(s)	Blank(s)	Blank(s)	Blank(s)	Blank(s)	Blank(s)	Blank(s)	Blank(s)	Blank(s)	Blank(s)	Blank(s)	Blank(s)	Blank(s)
45-49 years	Female	2000	White	Non-Hispanic White	Appendix	Malignant	Appendix	Appendix	9.3.4.1.1 NET	Colon	C18.1-Appendix	181	8243	Malignant	Unknown	Blank(s)	Blank(s)	Not a paired site	Positive histology	8243/3: Goblet cell carcinoid	8243/3: Goblet cell carcinoid	8140-8389: adenomas and adenocarcinomas	XIf3 Carcinomas of appendix	Appendix	XI(f) Other and unspecified carcinomas	XI(f.3) Carcinomas of appendix	Not Brain	54.1 Well diff not functioning endocrine carc of pancreas and digestive tract	Blank(s)	Distant	Blank(s)	Distant	Blank(s)	Blank(s)	Blank(s)	Blank(s)	Blank(s)	Blank(s)	Blank(s)	Blank(s)	Blank(s)	Blank(s)	Blank(s)	Blank(s)	Blank(s)	Blank(s)	Blank(s)	Blank(s)	Blank(s)
80-84 years	Male	2000	Black	Non-Hispanic Black	Appendix	Malignant	Appendix	Appendix	9.3.4.1.3 Appendix - other	Colon	C18.1-Appendix	181	8480	Malignant	Unknown	Blank(s)	Blank(s)	Not a paired site	Positive histology	8480/3: Mucinous adenocarcinoma	8480/3: Mucinous adenocarcinoma	8440-8499: cystic, mucinous and serous neoplasms	XIf3 Carcinomas of appendix	Appendix	XI(f) Other and unspecified carcinomas	XI(f.3) Carcinomas of appendix	Not Brain	10.3 Fibromixoma and low grade mucinous adenocarcinoma of the appendix	Blank(s)	Regional	Blank(s)	Regional	Blank(s)	Blank(s)	Blank(s)	Blank(s)	Blank(s)	Blank(s)	Blank(s)	Blank(s)	Blank(s)	Blank(s)	Blank(s)	Blank(s)	Blank(s)	Blank(s)	Blank(s)	Blank(s)	Blank(s)
30-34 years	Female	2000	White	Non-Hispanic White	Appendix	Malignant	Appendix	Appendix	9.3.4.1.3 Appendix - other	Colon	C18.1-Appendix	181	8490	Malignant	Poorly differentiated; Grade III	Blank(s)	Blank(s)	Not a paired site	Positive histology	8490/3: Signet ring cell carcinoma	8490/3: Signet ring cell carcinoma	8440-8499: cystic, mucinous and serous neoplasms	XIf3 Carcinomas of appendix	Appendix	XI(f) Other and unspecified carcinomas	XI(f.3) Carcinomas of appendix	Not Brain	10.1 Adenocarcinoma with variants of colon	Blank(s)	Distant	Blank(s)	Distant	Blank(s)	Blank(s)	Blank(s)	Blank(s)	Blank(s)	Blank(s)	Blank(s)	Blank(s)	Blank(s)	Blank(s)	Blank(s)	Blank(s)	Blank(s)	Blank(s)	Blank(s)	Blank(s)	Blank(s)
50-54 years	Male	2000	White	Non-Hispanic White	Appendix	Malignant	Appendix	Appendix	9.3.4.1.3 Appendix - other	Colon	C18.1-Appendix	181	8480	Malignant	Unknown	Blank(s)	Blank(s)	Not a paired site	Positive histology	8480/3: Mucinous adenocarcinoma	8480/3: Mucinous adenocarcinoma	8440-8499: cystic, mucinous and serous neoplasms	XIf3 Carcinomas of appendix	Appendix	XI(f) Other and unspecified carcinomas	XI(f.3) Carcinomas of appendix	Not Brain	10.3 Fibromixoma and low grade mucinous adenocarcinoma of the appendix	Blank(s)	Distant	Blank(s)	Distant	Blank(s)	Blank(s)	Blank(s)	Blank(s)	Blank(s)	Blank(s)	Blank(s)	Blank(s)	Blank(s)	Blank(s)	Blank(s)	Blank(s)	Blank(s)	Blank(s)	Blank(s)	Blank(s)	Blank(s)
50-54 years	Male	2000	White	Non-Hispanic White	Appendix	Malignant	Appendix	Appendix	9.3.4.1.1 NET	Colon	C18.1-Appendix	181	8245	Malignant	Unknown	Blank(s)	Blank(s)	Not a paired site	Positive histology	8245/3: Adenocarcinoid tumor	8245/3: Adenocarcinoid tumor	8140-8389: adenomas and adenocarcinomas	XIf3 Carcinomas of appendix	Appendix	XI(f) Other and unspecified carcinomas	XI(f.3) Carcinomas of appendix	Not Brain	54.1 Well diff not functioning endocrine carc of pancreas and digestive tract	Blank(s)	Regional	Blank(s)	Regional	Blank(s)	Blank(s)	Blank(s)	Blank(s)	Blank(s)	Blank(s)	Blank(s)	Blank(s)	Blank(s)	Blank(s)	Blank(s)	Blank(s)	Blank(s)	Blank(s)	Blank(s)	Blank(s)	Blank(s)
60-64 years	Female	2000	White	Non-Hispanic White	Appendix	Malignant	Appendix	Appendix	9.3.4.1.1 NET	Colon	C18.1-Appendix	181	8245	Malignant	Well differentiated; Grade I	Blank(s)	Blank(s)	Not a paired site	Positive histology	8245/3: Adenocarcinoid tumor	8245/3: Adenocarcinoid tumor	8140-8389: adenomas and adenocarcinomas	XIf3 Carcinomas of appendix	Appendix	XI(f) Other and unspecified carcinomas	XI(f.3) Carcinomas of appendix	Not Brain	54.1 Well diff not functioning endocrine carc of pancreas and digestive tract	Blank(s)	Distant	Blank(s)	Distant	Blank(s)	Blank(s)	Blank(s)	Blank(s)	Blank(s)	Blank(s)	Blank(s)	Blank(s)	Blank(s)	Blank(s)	Blank(s)	Blank(s)	Blank(s)	Blank(s)	Blank(s)	Blank(s)	Blank(s)
50-54 years	Male	2000	White	Non-Hispanic White	Appendix	Malignant	Appendix	Appendix	9.3.4.1.3 Appendix - other	Colon	C18.1-Appendix	181	8480	Malignant	Poorly differentiated; Grade III	Blank(s)	Blank(s)	Not a paired site	Positive histology	8480/3: Mucinous adenocarcinoma	8480/3: Mucinous adenocarcinoma	8440-8499: cystic, mucinous and serous neoplasms	XIf3 Carcinomas of appendix	Appendix	XI(f) Other and unspecified carcinomas	XI(f.3) Carcinomas of appendix	Not Brain	10.3 Fibromixoma and low grade mucinous adenocarcinoma of the appendix	Blank(s)	Regional	Blank(s)	Localized	Blank(s)	Blank(s)	Blank(s)	Blank(s)	Blank(s)	Blank(s)	Blank(s)	Blank(s)	Blank(s)	Blank(s)	Blank(s)	Blank(s)	Blank(s)	Blank(s)	Blank(s)	Blank(s)	Blank(s)
45-49 years	Male	2000	White	Non-Hispanic White	Appendix	Malignant	Appendix	Appendix	9.3.4.1.3 Appendix - other	Colon	C18.1-Appendix	181	8480	Malignant	Unknown	Blank(s)	Blank(s)	Not a paired site	Positive histology	8480/3: Mucinous adenocarcinoma	8480/3: Mucinous adenocarcinoma	8440-8499: cystic, mucinous and serous neoplasms	XIf3 Carcinomas of appendix	Appendix	XI(f) Other and unspecified carcinomas	XI(f.3) Carcinomas of appendix	Not Brain	10.3 Fibromixoma and low grade mucinous adenocarcinoma of the appendix	Blank(s)	Distant	Blank(s)	Distant	Blank(s)	Blank(s)	Blank(s)	Blank(s)	Blank(s)	Blank(s)	Blank(s)	Blank(s)	Blank(s)	Blank(s)	Blank(s)	Blank(s)	Blank(s)	Blank(s)	Blank(s)	Blank(s)	Blank(s)
60-64 years	Male	2000	White	Non-Hispanic White	Appendix	Malignant	Appendix	Appendix	9.3.4.1.1 NET	Colon	C18.1-Appendix	181	8245	Malignant	Unknown	Blank(s)	Blank(s)	Not a paired site	Positive histology	8245/3: Adenocarcinoid tumor	8245/3: Adenocarcinoid tumor	8140-8389: adenomas and adenocarcinomas	XIf3 Carcinomas of appendix	Appendix	XI(f) Other and unspecified carcinomas	XI(f.3) Carcinomas of appendix	Not Brain	54.1 Well diff not functioning endocrine carc of pancreas and digestive tract	Blank(s)	Distant	Blank(s)	Distant	Blank(s)	Blank(s)	Blank(s)	Blank(s)	Blank(s)	Blank(s)	Blank(s)	Blank(s)	Blank(s)	Blank(s)	Blank(s)	Blank(s)	Blank(s)	Blank(s)	Blank(s)	Blank(s)	Blank(s)
75-79 years	Male	2000	White	Non-Hispanic White	Appendix	Malignant	Appendix	Appendix	9.3.4.1.3 Appendix - other	Colon	C18.1-Appendix	181	8140	Malignant	Moderately differentiated; Grade II	Blank(s)	Blank(s)	Not a paired site	Positive histology	8140/3: Adenocarcinoma, NOS	8140/3: Adenocarcinoma, NOS	8140-8389: adenomas and adenocarcinomas	XIf3 Carcinomas of appendix	Appendix	XI(f) Other and unspecified carcinomas	XI(f.3) Carcinomas of appendix	Not Brain	10.1 Adenocarcinoma with variants of colon	Blank(s)	Localized	Blank(s)	Localized	Blank(s)	Blank(s)	Blank(s)	Blank(s)	Blank(s)	Blank(s)	Blank(s)	Blank(s)	Blank(s)	Blank(s)	Blank(s)	Blank(s)	Blank(s)	Blank(s)	Blank(s)	Blank(s)	Blank(s)
60-64 years	Female	2000	Black	Non-Hispanic Black	Appendix	Malignant	Appendix	Appendix	9.3.4.1.3 Appendix - other	Colon	C18.1-Appendix	181	8140	Malignant	Moderately differentiated; Grade II	Blank(s)	Blank(s)	Not a paired site	Positive histology	8140/3: Adenocarcinoma, NOS	8140/3: Adenocarcinoma, NOS	8140-8389: adenomas and adenocarcinomas	XIf3 Carcinomas of appendix	Appendix	XI(f) Other and unspecified carcinomas	XI(f.3) Carcinomas of appendix	Not Brain	10.1 Adenocarcinoma with variants of colon	Blank(s)	Localized	Blank(s)	Localized	Blank(s)	Blank(s)	Blank(s)	Blank(s)	Blank(s)	Blank(s)	Blank(s)	Blank(s)	Blank(s)	Blank(s)	Blank(s)	Blank(s)	Blank(s)	Blank(s)	Blank(s)	Blank(s)	Blank(s)
50-54 years	Male	2000	White	Non-Hispanic White	Appendix	Malignant	Appendix	Appendix	9.3.4.1.3 Appendix - other	Colon	C18.1-Appendix	181	8480	Malignant	Unknown	Blank(s)	Blank(s)	Not a paired site	Positive histology	8480/3: Mucinous adenocarcinoma	8480/3: Mucinous adenocarcinoma	8440-8499: cystic, mucinous and serous neoplasms	XIf3 Carcinomas of appendix	Appendix	XI(f) Other and unspecified carcinomas	XI(f.3) Carcinomas of appendix	Not Brain	10.3 Fibromixoma and low grade mucinous adenocarcinoma of the appendix	Blank(s)	Regional	Blank(s)	Regional	Blank(s)	Blank(s)	Blank(s)	Blank(s)	Blank(s)	Blank(s)	Blank(s)	Blank(s)	Blank(s)	Blank(s)	Blank(s)	Blank(s)	Blank(s)	Blank(s)	Blank(s)	Blank(s)	Blank(s)
80-84 years	Female	2000	White	Non-Hispanic White	Appendix	Malignant	Appendix	Appendix	9.3.4.1.3 Appendix - other	Colon	C18.1-Appendix	181	8480	Malignant	Moderately differentiated; Grade II	Blank(s)	Blank(s)	Not a paired site	Positive histology	8480/3: Mucinous adenocarcinoma	8480/3: Mucinous adenocarcinoma	8440-8499: cystic, mucinous and serous neoplasms	XIf3 Carcinomas of appendix	Appendix	XI(f) Other and unspecified carcinomas	XI(f.3) Carcinomas of appendix	Not Brain	10.3 Fibromixoma and low grade mucinous adenocarcinoma of the appendix	Blank(s)	Localized	Blank(s)	Localized	Blank(s)	Blank(s)	Blank(s)	Blank(s)	Blank(s)	Blank(s)	Blank(s)	Blank(s)	Blank(s)	Blank(s)	Blank(s)	Blank(s)	Blank(s)	Blank(s)	Blank(s)	Blank(s)	Blank(s)
65-69 years	Female	2000	White	Non-Hispanic White	Appendix	Malignant	Appendix	Appendix	9.3.4.1.3 Appendix - other	Colon	C18.1-Appendix	181	8480	Malignant	Well differentiated; Grade I	Blank(s)	Blank(s)	Not a paired site	Positive histology	8480/3: Mucinous adenocarcinoma	8480/3: Mucinous adenocarcinoma	8440-8499: cystic, mucinous and serous neoplasms	XIf3 Carcinomas of appendix	Appendix	XI(f) Other and unspecified carcinomas	XI(f.3) Carcinomas of appendix	Not Brain	10.3 Fibromixoma and low grade mucinous adenocarcinoma of the appendix	Blank(s)	Distant	Blank(s)	Distant	Blank(s)	Blank(s)	Blank(s)	Blank(s)	Blank(s)	Blank(s)	Blank(s)	Blank(s)	Blank(s)	Blank(s)	Blank(s)	Blank(s)	Blank(s)	Blank(s)	Blank(s)	Blank(s)	Blank(s)
30-34 years	Male	2000	White	Non-Hispanic White	Appendix	Malignant	Appendix	Appendix	9.3.4.1.3 Appendix - other	Colon	C18.1-Appendix	181	8140	Malignant	Moderately differentiated; Grade II	Blank(s)	Blank(s)	Not a paired site	Positive histology	8140/3: Adenocarcinoma, NOS	8140/3: Adenocarcinoma, NOS	8140-8389: adenomas and adenocarcinomas	XIf3 Carcinomas of appendix	Appendix	XI(f) Other and unspecified carcinomas	XI(f.3) Carcinomas of appendix	Not Brain	10.1 Adenocarcinoma with variants of colon	Blank(s)	Regional	Blank(s)	Regional	Blank(s)	Blank(s)	Blank(s)	Blank(s)	Blank(s)	Blank(s)	Blank(s)	Blank(s)	Blank(s)	Blank(s)	Blank(s)	Blank(s)	Blank(s)	Blank(s)	Blank(s)	Blank(s)	Blank(s)
60-64 years	Female	2000	Asian or Pacific Islander	Non-Hispanic Asian or Pacific Islander	Appendix	Malignant	Appendix	Appendix	9.3.4.1.3 Appendix - other	Colon	C18.1-Appendix	181	8140	Malignant	Moderately differentiated; Grade II	Blank(s)	Blank(s)	Not a paired site	Positive histology	8140/3: Adenocarcinoma, NOS	8140/3: Adenocarcinoma, NOS	8140-8389: adenomas and adenocarcinomas	XIf3 Carcinomas of appendix	Appendix	XI(f) Other and unspecified carcinomas	XI(f.3) Carcinomas of appendix	Not Brain	10.1 Adenocarcinoma with variants of colon	Blank(s)	Regional	Blank(s)	Regional	Blank(s)	Blank(s)	Blank(s)	Blank(s)	Blank(s)	Blank(s)	Blank(s)	Blank(s)	Blank(s)	Blank(s)	Blank(s)	Blank(s)	Blank(s)	Blank(s)	Blank(s)	Blank(s)	Blank(s)
45-49 years	Male	2000	White	Non-Hispanic White	Appendix	Malignant	Appendix	Appendix	9.3.4.1.1 NET	Colon	C18.1-Appendix	181	8244	Malignant	Poorly differentiated; Grade III	Blank(s)	Blank(s)	Not a paired site	Positive histology	8244/3: Mixed adenoneuroendocrine carcinoma (ICD-O-3 update)	8244/3: Mixed adenoneuroendocrine carcinoma (ICD-O-3 update)	8140-8389: adenomas and adenocarcinomas	XIf3 Carcinomas of appendix	Appendix	XI(f) Other and unspecified carcinomas	XI(f.3) Carcinomas of appendix	Not Brain	54.1 Well diff not functioning endocrine carc of pancreas and digestive tract	Blank(s)	Distant	Blank(s)	Distant	Blank(s)	Blank(s)	Blank(s)	Blank(s)	Blank(s)	Blank(s)	Blank(s)	Blank(s)	Blank(s)	Blank(s)	Blank(s)	Blank(s)	Blank(s)	Blank(s)	Blank(s)	Blank(s)	Blank(s)
65-69 years	Male	2000	Asian or Pacific Islander	Non-Hispanic Asian or Pacific Islander	Appendix	Malignant	Appendix	Appendix	9.3.4.1.3 Appendix - other	Colon	C18.1-Appendix	181	8470	Malignant	Unknown	Blank(s)	Blank(s)	Not a paired site	Positive histology	8470/3: Mucinous cystadenocarcinoma, NOS	8470/3: Mucinous cystadenocarcinoma, NOS	8440-8499: cystic, mucinous and serous neoplasms	XIf3 Carcinomas of appendix	Appendix	X(d) Gonadal carcinomas	X(d) Gonadal carcinomas	Not Brain	69 Not Classified	Blank(s)	Distant	Blank(s)	Distant	Blank(s)	Blank(s)	Blank(s)	Blank(s)	Blank(s)	Blank(s)	Blank(s)	Blank(s)	Blank(s)	Blank(s)	Blank(s)	Blank(s)	Blank(s)	Blank(s)	Blank(s)	Blank(s)	Blank(s)
40-44 years	Female	2000	Asian or Pacific Islander	Hispanic (All Races)	Appendix	Malignant	Appendix	Appendix	9.3.4.1.1 NET	Colon	C18.1-Appendix	181	8244	Malignant	Unknown	Blank(s)	Blank(s)	Not a paired site	Positive histology	8244/3: Mixed adenoneuroendocrine carcinoma (ICD-O-3 update)	8244/3: Mixed adenoneuroendocrine carcinoma (ICD-O-3 update)	8140-8389: adenomas and adenocarcinomas	XIf3 Carcinomas of appendix	Appendix	XI(f) Other and unspecified carcinomas	XI(f.3) Carcinomas of appendix	Not Brain	54.1 Well diff not functioning endocrine carc of pancreas and digestive tract	Blank(s)	Distant	Blank(s)	Distant	Blank(s)	Blank(s)	Blank(s)	Blank(s)	Blank(s)	Blank(s)	Blank(s)	Blank(s)	Blank(s)	Blank(s)	Blank(s)	Blank(s)	Blank(s)	Blank(s)	Blank(s)	Blank(s)	Blank(s)
50-54 years	Female	2000	White	Non-Hispanic White	Appendix	Malignant	Appendix	Appendix	9.3.4.1.1 NET	Colon	C18.1-Appendix	181	8243	Malignant	Unknown	Blank(s)	Blank(s)	Not a paired site	Positive histology	8243/3: Goblet cell carcinoid	8243/3: Goblet cell carcinoid	8140-8389: adenomas and adenocarcinomas	XIf3 Carcinomas of appendix	Appendix	XI(f) Other and unspecified carcinomas	XI(f.3) Carcinomas of appendix	Not Brain	54.1 Well diff not functioning endocrine carc of pancreas and digestive tract	Blank(s)	Localized	Blank(s)	Localized	Blank(s)	Blank(s)	Blank(s)	Blank(s)	Blank(s)	Blank(s)	Blank(s)	Blank(s)	Blank(s)	Blank(s)	Blank(s)	Blank(s)	Blank(s)	Blank(s)	Blank(s)	Blank(s)	Blank(s)
50-54 years	Female	2000	White	Non-Hispanic White	Appendix	Malignant	Appendix	Appendix	9.3.4.1.1 NET	Colon	C18.1-Appendix	181	8245	Malignant	Unknown	Blank(s)	Blank(s)	Not a paired site	Positive histology	8245/3: Adenocarcinoid tumor	8245/3: Adenocarcinoid tumor	8140-8389: adenomas and adenocarcinomas	XIf3 Carcinomas of appendix	Appendix	XI(f) Other and unspecified carcinomas	XI(f.3) Carcinomas of appendix	Not Brain	54.1 Well diff not functioning endocrine carc of pancreas and digestive tract	Blank(s)	Localized	Blank(s)	Localized	Blank(s)	Blank(s)	Blank(s)	Blank(s)	Blank(s)	Blank(s)	Blank(s)	Blank(s)	Blank(s)	Blank(s)	Blank(s)	Blank(s)	Blank(s)	Blank(s)	Blank(s)	Blank(s)	Blank(s)
65-69 years	Male	2000	White	Non-Hispanic White	Appendix	Malignant	Appendix	Appendix	9.3.4.1.3 Appendix - other	Colon	C18.1-Appendix	181	8480	Malignant	Unknown	Blank(s)	Blank(s)	Not a paired site	Positive histology	8480/3: Mucinous adenocarcinoma	8480/3: Mucinous adenocarcinoma	8440-8499: cystic, mucinous and serous neoplasms	XIf3 Carcinomas of appendix	Appendix	XI(f) Other and unspecified carcinomas	XI(f.3) Carcinomas of appendix	Not Brain	10.3 Fibromixoma and low grade mucinous adenocarcinoma of the appendix	Blank(s)	Regional	Blank(s)	Regional	Blank(s)	Blank(s)	Blank(s)	Blank(s)	Blank(s)	Blank(s)	Blank(s)	Blank(s)	Blank(s)	Blank(s)	Blank(s)	Blank(s)	Blank(s)	Blank(s)	Blank(s)	Blank(s)	Blank(s)
40-44 years	Female	2000	White	Non-Hispanic White	Appendix	Malignant	Appendix	Appendix	9.3.4.1.1 NET	Colon	C18.1-Appendix	181	8245	Malignant	Unknown	Blank(s)	Blank(s)	Not a paired site	Positive histology	8245/3: Adenocarcinoid tumor	8245/3: Adenocarcinoid tumor	8140-8389: adenomas and adenocarcinomas	XIf3 Carcinomas of appendix	Appendix	XI(f) Other and unspecified carcinomas	XI(f.3) Carcinomas of appendix	Not Brain	54.1 Well diff not functioning endocrine carc of pancreas and digestive tract	Blank(s)	Regional	Blank(s)	Regional	Blank(s)	Blank(s)	Blank(s)	Blank(s)	Blank(s)	Blank(s)	Blank(s)	Blank(s)	Blank(s)	Blank(s)	Blank(s)	Blank(s)	Blank(s)	Blank(s)	Blank(s)	Blank(s)	Blank(s)
50-54 years	Female	2000	White	Non-Hispanic White	Appendix	Malignant	Appendix	Appendix	9.3.4.1.3 Appendix - other	Colon	C18.1-Appendix	181	8480	Malignant	Unknown	Blank(s)	Blank(s)	Not a paired site	Positive histology	8480/3: Mucinous adenocarcinoma	8480/3: Mucinous adenocarcinoma	8440-8499: cystic, mucinous and serous neoplasms	XIf3 Carcinomas of appendix	Appendix	XI(f) Other and unspecified carcinomas	XI(f.3) Carcinomas of appendix	Not Brain	10.3 Fibromixoma and low grade mucinous adenocarcinoma of the appendix	Blank(s)	Distant	Blank(s)	Distant	Blank(s)	Blank(s)	Blank(s)	Blank(s)	Blank(s)	Blank(s)	Blank(s)	Blank(s)	Blank(s)	Blank(s)	Blank(s)	Blank(s)	Blank(s)	Blank(s)	Blank(s)	Blank(s)	Blank(s)
60-64 years	Male	2000	White	Non-Hispanic White	Appendix	Malignant	Appendix	Appendix	9.3.4.1.1 NET	Colon	C18.1-Appendix	181	8243	Malignant	Unknown	Blank(s)	Blank(s)	Not a paired site	Positive histology	8243/3: Goblet cell carcinoid	8243/3: Goblet cell carcinoid	8140-8389: adenomas and adenocarcinomas	XIf3 Carcinomas of appendix	Appendix	XI(f) Other and unspecified carcinomas	XI(f.3) Carcinomas of appendix	Not Brain	54.1 Well diff not functioning endocrine carc of pancreas and digestive tract	Blank(s)	Regional	Blank(s)	Localized	Blank(s)	Blank(s)	Blank(s)	Blank(s)	Blank(s)	Blank(s)	Blank(s)	Blank(s)	Blank(s)	Blank(s)	Blank(s)	Blank(s)	Blank(s)	Blank(s)	Blank(s)	Blank(s)	Blank(s)
70-74 years	Female	2000	White	Non-Hispanic White	Appendix	Malignant	Appendix	Appendix	9.3.4.1.3 Appendix - other	Colon	C18.1-Appendix	181	8480	Malignant	Poorly differentiated; Grade III	Blank(s)	Blank(s)	Not a paired site	Positive histology	8480/3: Mucinous adenocarcinoma	8480/3: Mucinous adenocarcinoma	8440-8499: cystic, mucinous and serous neoplasms	XIf3 Carcinomas of appendix	Appendix	XI(f) Other and unspecified carcinomas	XI(f.3) Carcinomas of appendix	Not Brain	10.3 Fibromixoma and low grade mucinous adenocarcinoma of the appendix	Blank(s)	Regional	Blank(s)	Regional	Blank(s)	Blank(s)	Blank(s)	Blank(s)	Blank(s)	Blank(s)	Blank(s)	Blank(s)	Blank(s)	Blank(s)	Blank(s)	Blank(s)	Blank(s)	Blank(s)	Blank(s)	Blank(s)	Blank(s)
45-49 years	Male	2000	White	Non-Hispanic White	Appendix	Malignant	Appendix	Appendix	9.3.4.1.3 Appendix - other	Colon	C18.1-Appendix	181	8481	Malignant	Well differentiated; Grade I	Blank(s)	Blank(s)	Not a paired site	Positive histology	8481/3: Mucin-producing adenocarcinoma	8481/3: Mucin-producing adenocarcinoma	8440-8499: cystic, mucinous and serous neoplasms	XIf3 Carcinomas of appendix	Appendix	XI(f) Other and unspecified carcinomas	XI(f.3) Carcinomas of appendix	Not Brain	10.3 Fibromixoma and low grade mucinous adenocarcinoma of the appendix	Blank(s)	Distant	Blank(s)	Distant	Blank(s)	Blank(s)	Blank(s)	Blank(s)	Blank(s)	Blank(s)	Blank(s)	Blank(s)	Blank(s)	Blank(s)	Blank(s)	Blank(s)	Blank(s)	Blank(s)	Blank(s)	Blank(s)	Blank(s)
55-59 years	Male	2000	White	Non-Hispanic White	Appendix	Malignant	Appendix	Appendix	9.3.4.1.3 Appendix - other	Colon	C18.1-Appendix	181	8481	Malignant	Moderately differentiated; Grade II	Blank(s)	Blank(s)	Not a paired site	Positive histology	8481/3: Mucin-producing adenocarcinoma	8481/3: Mucin-producing adenocarcinoma	8440-8499: cystic, mucinous and serous neoplasms	XIf3 Carcinomas of appendix	Appendix	XI(f) Other and unspecified carcinomas	XI(f.3) Carcinomas of appendix	Not Brain	10.3 Fibromixoma and low grade mucinous adenocarcinoma of the appendix	Blank(s)	Distant	Blank(s)	Distant	Blank(s)	Blank(s)	Blank(s)	Blank(s)	Blank(s)	Blank(s)	Blank(s)	Blank(s)	Blank(s)	Blank(s)	Blank(s)	Blank(s)	Blank(s)	Blank(s)	Blank(s)	Blank(s)	Blank(s)
55-59 years	Male	2000	White	Non-Hispanic White	Appendix	Malignant	Appendix	Appendix	9.3.4.1.3 Appendix - other	Colon	C18.1-Appendix	181	8490	Malignant	Poorly differentiated; Grade III	Blank(s)	Blank(s)	Not a paired site	Positive histology	8490/3: Signet ring cell carcinoma	8490/3: Signet ring cell carcinoma	8440-8499: cystic, mucinous and serous neoplasms	XIf3 Carcinomas of appendix	Appendix	XI(f) Other and unspecified carcinomas	XI(f.3) Carcinomas of appendix	Not Brain	10.1 Adenocarcinoma with variants of colon	Blank(s)	Distant	Blank(s)	Distant	Blank(s)	Blank(s)	Blank(s)	Blank(s)	Blank(s)	Blank(s)	Blank(s)	Blank(s)	Blank(s)	Blank(s)	Blank(s)	Blank(s)	Blank(s)	Blank(s)	Blank(s)	Blank(s)	Blank(s)
40-44 years	Male	2000	White	Non-Hispanic White	Appendix	Malignant	Appendix	Appendix	9.3.4.1.3 Appendix - other	Colon	C18.1-Appendix	181	8481	Malignant	Unknown	Blank(s)	Blank(s)	Not a paired site	Positive histology	8481/3: Mucin-producing adenocarcinoma	8481/3: Mucin-producing adenocarcinoma	8440-8499: cystic, mucinous and serous neoplasms	XIf3 Carcinomas of appendix	Appendix	XI(f) Other and unspecified carcinomas	XI(f.3) Carcinomas of appendix	Not Brain	10.3 Fibromixoma and low grade mucinous adenocarcinoma of the appendix	Blank(s)	Regional	Blank(s)	Regional	Blank(s)	Blank(s)	Blank(s)	Blank(s)	Blank(s)	Blank(s)	Blank(s)	Blank(s)	Blank(s)	Blank(s)	Blank(s)	Blank(s)	Blank(s)	Blank(s)	Blank(s)	Blank(s)	Blank(s)
55-59 years	Male	2000	White	Non-Hispanic White	Appendix	Malignant	Appendix	Appendix	9.3.4.1.1 NET	Colon	C18.1-Appendix	181	8244	Malignant	Unknown	Blank(s)	Blank(s)	Not a paired site	Positive histology	8244/3: Mixed adenoneuroendocrine carcinoma (ICD-O-3 update)	8244/3: Mixed adenoneuroendocrine carcinoma (ICD-O-3 update)	8140-8389: adenomas and adenocarcinomas	XIf3 Carcinomas of appendix	Appendix	XI(f) Other and unspecified carcinomas	XI(f.3) Carcinomas of appendix	Not Brain	54.1 Well diff not functioning endocrine carc of pancreas and digestive tract	Blank(s)	Regional	Blank(s)	Regional	Blank(s)	Blank(s)	Blank(s)	Blank(s)	Blank(s)	Blank(s)	Blank(s)	Blank(s)	Blank(s)	Blank(s)	Blank(s)	Blank(s)	Blank(s)	Blank(s)	Blank(s)	Blank(s)	Blank(s)
60-64 years	Female	2000	White	Non-Hispanic White	Appendix	Malignant	Appendix	Appendix	9.3.4.1.3 Appendix - other	Colon	C18.1-Appendix	181	8480	Malignant	Unknown	Blank(s)	Blank(s)	Not a paired site	Positive histology	8480/3: Mucinous adenocarcinoma	8480/3: Mucinous adenocarcinoma	8440-8499: cystic, mucinous and serous neoplasms	XIf3 Carcinomas of appendix	Appendix	XI(f) Other and unspecified carcinomas	XI(f.3) Carcinomas of appendix	Not Brain	10.3 Fibromixoma and low grade mucinous adenocarcinoma of the appendix	Blank(s)	Distant	Blank(s)	Distant	Blank(s)	Blank(s)	Blank(s)	Blank(s)	Blank(s)	Blank(s)	Blank(s)	Blank(s)	Blank(s)	Blank(s)	Blank(s)	Blank(s)	Blank(s)	Blank(s)	Blank(s)	Blank(s)	Blank(s)
45-49 years	Female	2000	White	Non-Hispanic White	Appendix	Malignant	Appendix	Appendix	9.3.4.1.1 NET	Colon	C18.1-Appendix	181	8245	Malignant	Unknown	Blank(s)	Blank(s)	Not a paired site	Positive histology	8245/3: Adenocarcinoid tumor	8245/3: Adenocarcinoid tumor	8140-8389: adenomas and adenocarcinomas	XIf3 Carcinomas of appendix	Appendix	XI(f) Other and unspecified carcinomas	XI(f.3) Carcinomas of appendix	Not Brain	54.1 Well diff not functioning endocrine carc of pancreas and digestive tract	Blank(s)	Localized	Blank(s)	Localized	Blank(s)	Blank(s)	Blank(s)	Blank(s)	Blank(s)	Blank(s)	Blank(s)	Blank(s)	Blank(s)	Blank(s)	Blank(s)	Blank(s)	Blank(s)	Blank(s)	Blank(s)	Blank(s)	Blank(s)
85+ years	Male	2000	White	Non-Hispanic White	Appendix	Malignant	Appendix	Appendix	9.3.4.1.3 Appendix - other	Colon	C18.1-Appendix	181	8261	Malignant	Moderately differentiated; Grade II	Blank(s)	Blank(s)	Not a paired site	Positive histology	8261/3: Adenocarcinoma in villous adenoma	8261/3: Adenocarcinoma in villous adenoma	8140-8389: adenomas and adenocarcinomas	XIf3 Carcinomas of appendix	Appendix	XI(f) Other and unspecified carcinomas	XI(f.3) Carcinomas of appendix	Not Brain	10.1 Adenocarcinoma with variants of colon	Blank(s)	Regional	Blank(s)	Localized	Blank(s)	Blank(s)	Blank(s)	Blank(s)	Blank(s)	Blank(s)	Blank(s)	Blank(s)	Blank(s)	Blank(s)	Blank(s)	Blank(s)	Blank(s)	Blank(s)	Blank(s)	Blank(s)	Blank(s)
70-74 years	Female	2000	White	Hispanic (All Races)	Appendix	Malignant	Appendix	Appendix	9.3.4.1.3 Appendix - other	Colon	C18.1-Appendix	181	8140	Malignant	Poorly differentiated; Grade III	Blank(s)	Blank(s)	Not a paired site	Positive histology	8140/3: Adenocarcinoma, NOS	8140/3: Adenocarcinoma, NOS	8140-8389: adenomas and adenocarcinomas	XIf3 Carcinomas of appendix	Appendix	XI(f) Other and unspecified carcinomas	XI(f.3) Carcinomas of appendix	Not Brain	10.1 Adenocarcinoma with variants of colon	Blank(s)	Regional	Blank(s)	Regional	Blank(s)	Blank(s)	Blank(s)	Blank(s)	Blank(s)	Blank(s)	Blank(s)	Blank(s)	Blank(s)	Blank(s)	Blank(s)	Blank(s)	Blank(s)	Blank(s)	Blank(s)	Blank(s)	Blank(s)
55-59 years	Male	2000	White	Non-Hispanic White	Appendix	Malignant	Appendix	Appendix	9.3.4.1.3 Appendix - other	Colon	C18.1-Appendix	181	8140	Malignant	Moderately differentiated; Grade II	Blank(s)	Blank(s)	Not a paired site	Positive histology	8140/3: Adenocarcinoma, NOS	8140/3: Adenocarcinoma, NOS	8140-8389: adenomas and adenocarcinomas	XIf3 Carcinomas of appendix	Appendix	XI(f) Other and unspecified carcinomas	XI(f.3) Carcinomas of appendix	Not Brain	10.1 Adenocarcinoma with variants of colon	Blank(s)	Distant	Blank(s)	Distant	Blank(s)	Blank(s)	Blank(s)	Blank(s)	Blank(s)	Blank(s)	Blank(s)	Blank(s)	Blank(s)	Blank(s)	Blank(s)	Blank(s)	Blank(s)	Blank(s)	Blank(s)	Blank(s)	Blank(s)
60-64 years	Male	2000	White	Non-Hispanic White	Appendix	Malignant	Appendix	Appendix	9.3.4.1.3 Appendix - other	Colon	C18.1-Appendix	181	8140	Malignant	Moderately differentiated; Grade II	Blank(s)	Blank(s)	Not a paired site	Positive histology	8140/3: Adenocarcinoma, NOS	8140/3: Adenocarcinoma, NOS	8140-8389: adenomas and adenocarcinomas	XIf3 Carcinomas of appendix	Appendix	XI(f) Other and unspecified carcinomas	XI(f.3) Carcinomas of appendix	Not Brain	10.1 Adenocarcinoma with variants of colon	Blank(s)	Distant	Blank(s)	Distant	Blank(s)	Blank(s)	Blank(s)	Blank(s)	Blank(s)	Blank(s)	Blank(s)	Blank(s)	Blank(s)	Blank(s)	Blank(s)	Blank(s)	Blank(s)	Blank(s)	Blank(s)	Blank(s)	Blank(s)
60-64 years	Male	2000	White	Hispanic (All Races)	Appendix	Malignant	Appendix	Appendix	9.3.4.1.3 Appendix - other	Colon	C18.1-Appendix	181	8480	Malignant	Unknown	Blank(s)	Blank(s)	Not a paired site	Positive histology	8480/3: Mucinous adenocarcinoma	8480/3: Mucinous adenocarcinoma	8440-8499: cystic, mucinous and serous neoplasms	XIf3 Carcinomas of appendix	Appendix	XI(f) Other and unspecified carcinomas	XI(f.3) Carcinomas of appendix	Not Brain	10.3 Fibromixoma and low grade mucinous adenocarcinoma of the appendix	Blank(s)	Distant	Blank(s)	Distant	Blank(s)	Blank(s)	Blank(s)	Blank(s)	Blank(s)	Blank(s)	Blank(s)	Blank(s)	Blank(s)	Blank(s)	Blank(s)	Blank(s)	Blank(s)	Blank(s)	Blank(s)	Blank(s)	Blank(s)
55-59 years	Male	2000	White	Non-Hispanic White	Appendix	Malignant	Appendix	Appendix	9.3.4.1.3 Appendix - other	Colon	C18.1-Appendix	181	8480	Malignant	Well differentiated; Grade I	Blank(s)	Blank(s)	Not a paired site	Positive histology	8480/3: Mucinous adenocarcinoma	8480/3: Mucinous adenocarcinoma	8440-8499: cystic, mucinous and serous neoplasms	XIf3 Carcinomas of appendix	Appendix	XI(f) Other and unspecified carcinomas	XI(f.3) Carcinomas of appendix	Not Brain	10.3 Fibromixoma and low grade mucinous adenocarcinoma of the appendix	Blank(s)	Regional	Blank(s)	Regional	Blank(s)	Blank(s)	Blank(s)	Blank(s)	Blank(s)	Blank(s)	Blank(s)	Blank(s)	Blank(s)	Blank(s)	Blank(s)	Blank(s)	Blank(s)	Blank(s)	Blank(s)	Blank(s)	Blank(s)
50-54 years	Female	2000	White	Non-Hispanic White	Appendix	Malignant	Appendix	Appendix	9.3.4.1.3 Appendix - other	Colon	C18.1-Appendix	181	8140	Malignant	Poorly differentiated; Grade III	Blank(s)	Blank(s)	Not a paired site	Positive histology	8140/3: Adenocarcinoma, NOS	8140/3: Adenocarcinoma, NOS	8140-8389: adenomas and adenocarcinomas	XIf3 Carcinomas of appendix	Appendix	XI(f) Other and unspecified carcinomas	XI(f.3) Carcinomas of appendix	Not Brain	10.1 Adenocarcinoma with variants of colon	Blank(s)	Distant	Blank(s)	Distant	Blank(s)	Blank(s)	Blank(s)	Blank(s)	Blank(s)	Blank(s)	Blank(s)	Blank(s)	Blank(s)	Blank(s)	Blank(s)	Blank(s)	Blank(s)	Blank(s)	Blank(s)	Blank(s)	Blank(s)
70-74 years	Male	2000	White	Non-Hispanic White	Appendix	Malignant	Appendix	Appendix	9.3.4.1.3 Appendix - other	Colon	C18.1-Appendix	181	8140	Malignant	Moderately differentiated; Grade II	Blank(s)	Blank(s)	Not a paired site	Positive histology	8140/3: Adenocarcinoma, NOS	8140/3: Adenocarcinoma, NOS	8140-8389: adenomas and adenocarcinomas	XIf3 Carcinomas of appendix	Appendix	XI(f) Other and unspecified carcinomas	XI(f.3) Carcinomas of appendix	Not Brain	10.1 Adenocarcinoma with variants of colon	Blank(s)	Localized	Blank(s)	Localized	Blank(s)	Blank(s)	Blank(s)	Blank(s)	Blank(s)	Blank(s)	Blank(s)	Blank(s)	Blank(s)	Blank(s)	Blank(s)	Blank(s)	Blank(s)	Blank(s)	Blank(s)	Blank(s)	Blank(s)
50-54 years	Female	2000	White	Non-Hispanic White	Appendix	Malignant	Appendix	Appendix	9.3.4.1.3 Appendix - other	Colon	C18.1-Appendix	181	8480	Malignant	Well differentiated; Grade I	Blank(s)	Blank(s)	Not a paired site	Positive histology	8480/3: Mucinous adenocarcinoma	8480/3: Mucinous adenocarcinoma	8440-8499: cystic, mucinous and serous neoplasms	XIf3 Carcinomas of appendix	Appendix	XI(f) Other and unspecified carcinomas	XI(f.3) Carcinomas of appendix	Not Brain	10.3 Fibromixoma and low grade mucinous adenocarcinoma of the appendix	Blank(s)	Distant	Blank(s)	Distant	Blank(s)	Blank(s)	Blank(s)	Blank(s)	Blank(s)	Blank(s)	Blank(s)	Blank(s)	Blank(s)	Blank(s)	Blank(s)	Blank(s)	Blank(s)	Blank(s)	Blank(s)	Blank(s)	Blank(s)
45-49 years	Male	2000	White	Non-Hispanic White	Appendix	Malignant	Appendix	Appendix	9.3.4.1.3 Appendix - other	Colon	C18.1-Appendix	181	8490	Malignant	Moderately differentiated; Grade II	Blank(s)	Blank(s)	Not a paired site	Positive histology	8490/3: Signet ring cell carcinoma	8490/3: Signet ring cell carcinoma	8440-8499: cystic, mucinous and serous neoplasms	XIf3 Carcinomas of appendix	Appendix	XI(f) Other and unspecified carcinomas	XI(f.3) Carcinomas of appendix	Not Brain	10.1 Adenocarcinoma with variants of colon	Blank(s)	Regional	Blank(s)	Regional	Blank(s)	Blank(s)	Blank(s)	Blank(s)	Blank(s)	Blank(s)	Blank(s)	Blank(s)	Blank(s)	Blank(s)	Blank(s)	Blank(s)	Blank(s)	Blank(s)	Blank(s)	Blank(s)	Blank(s)
50-54 years	Female	2000	White	Non-Hispanic White	Appendix	Malignant	Appendix	Appendix	9.3.4.1.1 NET	Colon	C18.1-Appendix	181	8245	Malignant	Unknown	Blank(s)	Blank(s)	Not a paired site	Positive histology	8245/3: Adenocarcinoid tumor	8245/3: Adenocarcinoid tumor	8140-8389: adenomas and adenocarcinomas	XIf3 Carcinomas of appendix	Appendix	XI(f) Other and unspecified carcinomas	XI(f.3) Carcinomas of appendix	Not Brain	54.1 Well diff not functioning endocrine carc of pancreas and digestive tract	Blank(s)	Localized	Blank(s)	Localized	Blank(s)	Blank(s)	Blank(s)	Blank(s)	Blank(s)	Blank(s)	Blank(s)	Blank(s)	Blank(s)	Blank(s)	Blank(s)	Blank(s)	Blank(s)	Blank(s)	Blank(s)	Blank(s)	Blank(s)
55-59 years	Female	2000	Black	Non-Hispanic Black	Appendix	Malignant	Appendix	Appendix	9.3.4.1.3 Appendix - other	Colon	C18.1-Appendix	181	8480	Malignant	Unknown	Blank(s)	Blank(s)	Not a paired site	Positive histology	8480/3: Mucinous adenocarcinoma	8480/3: Mucinous adenocarcinoma	8440-8499: cystic, mucinous and serous neoplasms	XIf3 Carcinomas of appendix	Appendix	XI(f) Other and unspecified carcinomas	XI(f.3) Carcinomas of appendix	Not Brain	10.3 Fibromixoma and low grade mucinous adenocarcinoma of the appendix	Blank(s)	Distant	Blank(s)	Distant	Blank(s)	Blank(s)	Blank(s)	Blank(s)	Blank(s)	Blank(s)	Blank(s)	Blank(s)	Blank(s)	Blank(s)	Blank(s)	Blank(s)	Blank(s)	Blank(s)	Blank(s)	Blank(s)	Blank(s)
40-44 years	Female	2000	White	Non-Hispanic White	Appendix	Malignant	Appendix	Appendix	9.3.4.1.3 Appendix - other	Colon	C18.1-Appendix	181	8140	Malignant	Poorly differentiated; Grade III	Blank(s)	Blank(s)	Not a paired site	Positive histology	8140/3: Adenocarcinoma, NOS	8140/3: Adenocarcinoma, NOS	8140-8389: adenomas and adenocarcinomas	XIf3 Carcinomas of appendix	Appendix	XI(f) Other and unspecified carcinomas	XI(f.3) Carcinomas of appendix	Not Brain	10.1 Adenocarcinoma with variants of colon	Blank(s)	Distant	Blank(s)	Distant	Blank(s)	Blank(s)	Blank(s)	Blank(s)	Blank(s)	Blank(s)	Blank(s)	Blank(s)	Blank(s)	Blank(s)	Blank(s)	Blank(s)	Blank(s)	Blank(s)	Blank(s)	Blank(s)	Blank(s)
60-64 years	Male	2000	White	Non-Hispanic White	Appendix	Malignant	Appendix	Appendix	9.3.4.1.3 Appendix - other	Colon	C18.1-Appendix	181	8480	Malignant	Well differentiated; Grade I	Blank(s)	Blank(s)	Not a paired site	Positive histology	8480/3: Mucinous adenocarcinoma	8480/3: Mucinous adenocarcinoma	8440-8499: cystic, mucinous and serous neoplasms	XIf3 Carcinomas of appendix	Appendix	XI(f) Other and unspecified carcinomas	XI(f.3) Carcinomas of appendix	Not Brain	10.3 Fibromixoma and low grade mucinous adenocarcinoma of the appendix	Blank(s)	Distant	Blank(s)	Distant	Blank(s)	Blank(s)	Blank(s)	Blank(s)	Blank(s)	Blank(s)	Blank(s)	Blank(s)	Blank(s)	Blank(s)	Blank(s)	Blank(s)	Blank(s)	Blank(s)	Blank(s)	Blank(s)	Blank(s)
30-34 years	Female	2000	White	Non-Hispanic White	Appendix	Malignant	Appendix	Appendix	9.3.4.1.3 Appendix - other	Colon	C18.1-Appendix	181	8480	Malignant	Well differentiated; Grade I	Blank(s)	Blank(s)	Not a paired site	Positive histology	8480/3: Mucinous adenocarcinoma	8480/3: Mucinous adenocarcinoma	8440-8499: cystic, mucinous and serous neoplasms	XIf3 Carcinomas of appendix	Appendix	XI(f) Other and unspecified carcinomas	XI(f.3) Carcinomas of appendix	Not Brain	10.3 Fibromixoma and low grade mucinous adenocarcinoma of the appendix	Blank(s)	Distant	Blank(s)	Distant	Blank(s)	Blank(s)	Blank(s)	Blank(s)	Blank(s)	Blank(s)	Blank(s)	Blank(s)	Blank(s)	Blank(s)	Blank(s)	Blank(s)	Blank(s)	Blank(s)	Blank(s)	Blank(s)	Blank(s)
65-69 years	Male	2000	White	Non-Hispanic White	Appendix	Malignant	Appendix	Appendix	9.3.4.1.3 Appendix - other	Colon	C18.1-Appendix	181	8140	Malignant	Unknown	Blank(s)	Blank(s)	Not a paired site	Positive histology	8140/3: Adenocarcinoma, NOS	8140/3: Adenocarcinoma, NOS	8140-8389: adenomas and adenocarcinomas	XIf3 Carcinomas of appendix	Appendix	XI(f) Other and unspecified carcinomas	XI(f.3) Carcinomas of appendix	Not Brain	10.1 Adenocarcinoma with variants of colon	Blank(s)	Regional	Blank(s)	Regional	Blank(s)	Blank(s)	Blank(s)	Blank(s)	Blank(s)	Blank(s)	Blank(s)	Blank(s)	Blank(s)	Blank(s)	Blank(s)	Blank(s)	Blank(s)	Blank(s)	Blank(s)	Blank(s)	Blank(s)
65-69 years	Male	2000	White	Non-Hispanic White	Appendix	Malignant	Appendix	Appendix	9.3.4.1.1 NET	Colon	C18.1-Appendix	181	8243	Malignant	Unknown	Blank(s)	Blank(s)	Not a paired site	Positive histology	8243/3: Goblet cell carcinoid	8243/3: Goblet cell carcinoid	8140-8389: adenomas and adenocarcinomas	XIf3 Carcinomas of appendix	Appendix	XI(f) Other and unspecified carcinomas	XI(f.3) Carcinomas of appendix	Not Brain	54.1 Well diff not functioning endocrine carc of pancreas and digestive tract	Blank(s)	Regional	Blank(s)	Regional	Blank(s)	Blank(s)	Blank(s)	Blank(s)	Blank(s)	Blank(s)	Blank(s)	Blank(s)	Blank(s)	Blank(s)	Blank(s)	Blank(s)	Blank(s)	Blank(s)	Blank(s)	Blank(s)	Blank(s)
65-69 years	Male	2000	White	Non-Hispanic White	Appendix	Malignant	Appendix	Appendix	9.3.4.1.3 Appendix - other	Colon	C18.1-Appendix	181	8140	Malignant	Moderately differentiated; Grade II	Blank(s)	Blank(s)	Not a paired site	Positive histology	8140/3: Adenocarcinoma, NOS	8140/3: Adenocarcinoma, NOS	8140-8389: adenomas and adenocarcinomas	XIf3 Carcinomas of appendix	Appendix	XI(f) Other and unspecified carcinomas	XI(f.3) Carcinomas of appendix	Not Brain	10.1 Adenocarcinoma with variants of colon	Blank(s)	Localized	Blank(s)	Localized	Blank(s)	Blank(s)	Blank(s)	Blank(s)	Blank(s)	Blank(s)	Blank(s)	Blank(s)	Blank(s)	Blank(s)	Blank(s)	Blank(s)	Blank(s)	Blank(s)	Blank(s)	Blank(s)	Blank(s)
50-54 years	Female	2000	Asian or Pacific Islander	Non-Hispanic Asian or Pacific Islander	Appendix	Malignant	Appendix	Appendix	9.3.4.1.3 Appendix - other	Colon	C18.1-Appendix	181	8480	Malignant	Moderately differentiated; Grade II	Blank(s)	Blank(s)	Not a paired site	Positive histology	8480/3: Mucinous adenocarcinoma	8480/3: Mucinous adenocarcinoma	8440-8499: cystic, mucinous and serous neoplasms	XIf3 Carcinomas of appendix	Appendix	XI(f) Other and unspecified carcinomas	XI(f.3) Carcinomas of appendix	Not Brain	10.3 Fibromixoma and low grade mucinous adenocarcinoma of the appendix	Blank(s)	Distant	Blank(s)	Distant	Blank(s)	Blank(s)	Blank(s)	Blank(s)	Blank(s)	Blank(s)	Blank(s)	Blank(s)	Blank(s)	Blank(s)	Blank(s)	Blank(s)	Blank(s)	Blank(s)	Blank(s)	Blank(s)	Blank(s)
85+ years	Female	2000	White	Non-Hispanic White	Appendix	Malignant	Appendix	Appendix	9.3.4.1.3 Appendix - other	Colon	C18.1-Appendix	181	8140	Malignant	Moderately differentiated; Grade II	Blank(s)	Blank(s)	Not a paired site	Positive histology	8140/3: Adenocarcinoma, NOS	8140/3: Adenocarcinoma, NOS	8140-8389: adenomas and adenocarcinomas	XIf3 Carcinomas of appendix	Appendix	XI(f) Other and unspecified carcinomas	XI(f.3) Carcinomas of appendix	Not Brain	10.1 Adenocarcinoma with variants of colon	Blank(s)	Regional	Blank(s)	Regional	Blank(s)	Blank(s)	Blank(s)	Blank(s)	Blank(s)	Blank(s)	Blank(s)	Blank(s)	Blank(s)	Blank(s)	Blank(s)	Blank(s)	Blank(s)	Blank(s)	Blank(s)	Blank(s)	Blank(s)
45-49 years	Male	2000	White	Non-Hispanic White	Appendix	Malignant	Appendix	Appendix	9.3.4.1.3 Appendix - other	Colon	C18.1-Appendix	181	8481	Malignant	Moderately differentiated; Grade II	Blank(s)	Blank(s)	Not a paired site	Positive histology	8481/3: Mucin-producing adenocarcinoma	8481/3: Mucin-producing adenocarcinoma	8440-8499: cystic, mucinous and serous neoplasms	XIf3 Carcinomas of appendix	Appendix	XI(f) Other and unspecified carcinomas	XI(f.3) Carcinomas of appendix	Not Brain	10.3 Fibromixoma and low grade mucinous adenocarcinoma of the appendix	Blank(s)	Regional	Blank(s)	Regional	Blank(s)	Blank(s)	Blank(s)	Blank(s)	Blank(s)	Blank(s)	Blank(s)	Blank(s)	Blank(s)	Blank(s)	Blank(s)	Blank(s)	Blank(s)	Blank(s)	Blank(s)	Blank(s)	Blank(s)
45-49 years	Male	2000	White	Non-Hispanic White	Appendix	Malignant	Appendix	Appendix	9.3.4.1.3 Appendix - other	Colon	C18.1-Appendix	181	8140	Malignant	Moderately differentiated; Grade II	Blank(s)	Blank(s)	Not a paired site	Positive histology	8140/3: Adenocarcinoma, NOS	8140/3: Adenocarcinoma, NOS	8140-8389: adenomas and adenocarcinomas	XIf3 Carcinomas of appendix	Appendix	XI(f) Other and unspecified carcinomas	XI(f.3) Carcinomas of appendix	Not Brain	10.1 Adenocarcinoma with variants of colon	Blank(s)	Regional	Blank(s)	Regional	Blank(s)	Blank(s)	Blank(s)	Blank(s)	Blank(s)	Blank(s)	Blank(s)	Blank(s)	Blank(s)	Blank(s)	Blank(s)	Blank(s)	Blank(s)	Blank(s)	Blank(s)	Blank(s)	Blank(s)
75-79 years	Male	2000	White	Non-Hispanic White	Appendix	Malignant	Appendix	Appendix	9.3.4.1.3 Appendix - other	Colon	C18.1-Appendix	181	8481	Malignant	Moderately differentiated; Grade II	Blank(s)	Blank(s)	Not a paired site	Positive histology	8481/3: Mucin-producing adenocarcinoma	8481/3: Mucin-producing adenocarcinoma	8440-8499: cystic, mucinous and serous neoplasms	XIf3 Carcinomas of appendix	Appendix	XI(f) Other and unspecified carcinomas	XI(f.3) Carcinomas of appendix	Not Brain	10.3 Fibromixoma and low grade mucinous adenocarcinoma of the appendix	Blank(s)	Localized	Blank(s)	Localized	Blank(s)	Blank(s)	Blank(s)	Blank(s)	Blank(s)	Blank(s)	Blank(s)	Blank(s)	Blank(s)	Blank(s)	Blank(s)	Blank(s)	Blank(s)	Blank(s)	Blank(s)	Blank(s)	Blank(s)
45-49 years	Male	2000	White	Non-Hispanic White	Appendix	Malignant	Appendix	Appendix	9.3.4.1.3 Appendix - other	Colon	C18.1-Appendix	181	8440	Malignant	Moderately differentiated; Grade II	Blank(s)	Blank(s)	Not a paired site	Positive histology	8440/3: Cystadenocarcinoma, NOS	8440/3: Cystadenocarcinoma, NOS	8440-8499: cystic, mucinous and serous neoplasms	XIf3 Carcinomas of appendix	Appendix	XI(f) Other and unspecified carcinomas	XI(f.3) Carcinomas of appendix	Not Brain	10.1 Adenocarcinoma with variants of colon	Blank(s)	Localized	Blank(s)	Localized	Blank(s)	Blank(s)	Blank(s)	Blank(s)	Blank(s)	Blank(s)	Blank(s)	Blank(s)	Blank(s)	Blank(s)	Blank(s)	Blank(s)	Blank(s)	Blank(s)	Blank(s)	Blank(s)	Blank(s)
50-54 years	Male	2000	White	Non-Hispanic White	Appendix	Malignant	Appendix	Appendix	9.3.4.1.1 NET	Colon	C18.1-Appendix	181	8245	Malignant	Well differentiated; Grade I	Blank(s)	Blank(s)	Not a paired site	Positive histology	8245/3: Adenocarcinoid tumor	8245/3: Adenocarcinoid tumor	8140-8389: adenomas and adenocarcinomas	XIf3 Carcinomas of appendix	Appendix	XI(f) Other and unspecified carcinomas	XI(f.3) Carcinomas of appendix	Not Brain	54.1 Well diff not functioning endocrine carc of pancreas and digestive tract	Blank(s)	Localized	Blank(s)	Localized	Blank(s)	Blank(s)	Blank(s)	Blank(s)	Blank(s)	Blank(s)	Blank(s)	Blank(s)	Blank(s)	Blank(s)	Blank(s)	Blank(s)	Blank(s)	Blank(s)	Blank(s)	Blank(s)	Blank(s)
60-64 years	Female	2000	White	Non-Hispanic White	Appendix	Malignant	Appendix	Appendix	9.3.4.1.3 Appendix - other	Colon	C18.1-Appendix	181	8480	Malignant	Moderately differentiated; Grade II	Blank(s)	Blank(s)	Not a paired site	Positive histology	8480/3: Mucinous adenocarcinoma	8480/3: Mucinous adenocarcinoma	8440-8499: cystic, mucinous and serous neoplasms	XIf3 Carcinomas of appendix	Appendix	XI(f) Other and unspecified carcinomas	XI(f.3) Carcinomas of appendix	Not Brain	10.3 Fibromixoma and low grade mucinous adenocarcinoma of the appendix	Blank(s)	Distant	Blank(s)	Distant	Blank(s)	Blank(s)	Blank(s)	Blank(s)	Blank(s)	Blank(s)	Blank(s)	Blank(s)	Blank(s)	Blank(s)	Blank(s)	Blank(s)	Blank(s)	Blank(s)	Blank(s)	Blank(s)	Blank(s)
65-69 years	Female	2000	White	Non-Hispanic White	Appendix	Malignant	Appendix	Appendix	9.3.4.1.3 Appendix - other	Colon	C18.1-Appendix	181	8210	Malignant	Moderately differentiated; Grade II	Blank(s)	Blank(s)	Not a paired site	Positive histology	8210/3: Adenocarcinoma in adenomatous polyp	8210/3: Adenocarcinoma in adenomatous polyp	8140-8389: adenomas and adenocarcinomas	XIf3 Carcinomas of appendix	Appendix	XI(f) Other and unspecified carcinomas	XI(f.3) Carcinomas of appendix	Not Brain	10.1 Adenocarcinoma with variants of colon	Blank(s)	Localized	Blank(s)	Localized	Blank(s)	Blank(s)	Blank(s)	Blank(s)	Blank(s)	Blank(s)	Blank(s)	Blank(s)	Blank(s)	Blank(s)	Blank(s)	Blank(s)	Blank(s)	Blank(s)	Blank(s)	Blank(s)	Blank(s)
35-39 years	Female	2000	White	Non-Hispanic White	Appendix	Malignant	Appendix	Appendix	9.3.4.1.1 NET	Colon	C18.1-Appendix	181	8244	Malignant	Unknown	Blank(s)	Blank(s)	Not a paired site	Positive histology	8244/3: Mixed adenoneuroendocrine carcinoma (ICD-O-3 update)	8244/3: Mixed adenoneuroendocrine carcinoma (ICD-O-3 update)	8140-8389: adenomas and adenocarcinomas	XIf3 Carcinomas of appendix	Appendix	XI(f) Other and unspecified carcinomas	XI(f.3) Carcinomas of appendix	Not Brain	54.1 Well diff not functioning endocrine carc of pancreas and digestive tract	Blank(s)	Distant	Blank(s)	Distant	Blank(s)	Blank(s)	Blank(s)	Blank(s)	Blank(s)	Blank(s)	Blank(s)	Blank(s)	Blank(s)	Blank(s)	Blank(s)	Blank(s)	Blank(s)	Blank(s)	Blank(s)	Blank(s)	Blank(s)
50-54 years	Female	2000	Black	Non-Hispanic Black	Appendix	Malignant	Appendix	Appendix	9.3.4.1.3 Appendix - other	Colon	C18.1-Appendix	181	8480	Malignant	Well differentiated; Grade I	Blank(s)	Blank(s)	Not a paired site	Positive histology	8480/3: Mucinous adenocarcinoma	8480/3: Mucinous adenocarcinoma	8440-8499: cystic, mucinous and serous neoplasms	XIf3 Carcinomas of appendix	Appendix	XI(f) Other and unspecified carcinomas	XI(f.3) Carcinomas of appendix	Not Brain	10.3 Fibromixoma and low grade mucinous adenocarcinoma of the appendix	Blank(s)	Distant	Blank(s)	Regional	Blank(s)	Blank(s)	Blank(s)	Blank(s)	Blank(s)	Blank(s)	Blank(s)	Blank(s)	Blank(s)	Blank(s)	Blank(s)	Blank(s)	Blank(s)	Blank(s)	Blank(s)	Blank(s)	Blank(s)
55-59 years	Male	2000	White	Non-Hispanic White	Appendix	Malignant	Appendix	Appendix	9.3.4.1.3 Appendix - other	Colon	C18.1-Appendix	181	8480	Malignant	Moderately differentiated; Grade II	Blank(s)	Blank(s)	Not a paired site	Positive histology	8480/3: Mucinous adenocarcinoma	8480/3: Mucinous adenocarcinoma	8440-8499: cystic, mucinous and serous neoplasms	XIf3 Carcinomas of appendix	Appendix	XI(f) Other and unspecified carcinomas	XI(f.3) Carcinomas of appendix	Not Brain	10.3 Fibromixoma and low grade mucinous adenocarcinoma of the appendix	Blank(s)	Regional	Blank(s)	Localized	Blank(s)	Blank(s)	Blank(s)	Blank(s)	Blank(s)	Blank(s)	Blank(s)	Blank(s)	Blank(s)	Blank(s)	Blank(s)	Blank(s)	Blank(s)	Blank(s)	Blank(s)	Blank(s)	Blank(s)
55-59 years	Female	2000	White	Non-Hispanic White	Appendix	Malignant	Appendix	Appendix	9.3.4.1.1 NET	Colon	C18.1-Appendix	181	8243	Malignant	Unknown	Blank(s)	Blank(s)	Not a paired site	Positive histology	8243/3: Goblet cell carcinoid	8243/3: Goblet cell carcinoid	8140-8389: adenomas and adenocarcinomas	XIf3 Carcinomas of appendix	Appendix	XI(f) Other and unspecified carcinomas	XI(f.3) Carcinomas of appendix	Not Brain	54.1 Well diff not functioning endocrine carc of pancreas and digestive tract	Blank(s)	Localized	Blank(s)	Localized	Blank(s)	Blank(s)	Blank(s)	Blank(s)	Blank(s)	Blank(s)	Blank(s)	Blank(s)	Blank(s)	Blank(s)	Blank(s)	Blank(s)	Blank(s)	Blank(s)	Blank(s)	Blank(s)	Blank(s)
40-44 years	Male	2000	Black	Non-Hispanic Black	Appendix	Malignant	Appendix	Appendix	9.3.4.1.1 NET	Colon	C18.1-Appendix	181	8243	Malignant	Unknown	Blank(s)	Blank(s)	Not a paired site	Positive histology	8243/3: Goblet cell carcinoid	8243/3: Goblet cell carcinoid	8140-8389: adenomas and adenocarcinomas	XIf3 Carcinomas of appendix	Appendix	XI(f) Other and unspecified carcinomas	XI(f.3) Carcinomas of appendix	Not Brain	54.1 Well diff not functioning endocrine carc of pancreas and digestive tract	Blank(s)	Localized	Blank(s)	Localized	Blank(s)	Blank(s)	Blank(s)	Blank(s)	Blank(s)	Blank(s)	Blank(s)	Blank(s)	Blank(s)	Blank(s)	Blank(s)	Blank(s)	Blank(s)	Blank(s)	Blank(s)	Blank(s)	Blank(s)
30-34 years	Female	2000	White	Hispanic (All Races)	Appendix	Malignant	Appendix	Appendix	9.3.4.1.3 Appendix - other	Colon	C18.1-Appendix	181	8470	Malignant	Unknown	Blank(s)	Blank(s)	Not a paired site	Positive histology	8470/3: Mucinous cystadenocarcinoma, NOS	8470/3: Mucinous cystadenocarcinoma, NOS	8440-8499: cystic, mucinous and serous neoplasms	XIf3 Carcinomas of appendix	Appendix	X(d) Gonadal carcinomas	X(d) Gonadal carcinomas	Not Brain	69 Not Classified	Blank(s)	Regional	Blank(s)	Localized	Blank(s)	Blank(s)	Blank(s)	Blank(s)	Blank(s)	Blank(s)	Blank(s)	Blank(s)	Blank(s)	Blank(s)	Blank(s)	Blank(s)	Blank(s)	Blank(s)	Blank(s)	Blank(s)	Blank(s)
35-39 years	Male	2000	White	Non-Hispanic White	Appendix	Malignant	Appendix	Appendix	9.3.4.1.1 NET	Colon	C18.1-Appendix	181	8243	Malignant	Unknown	Blank(s)	Blank(s)	Not a paired site	Positive histology	8243/3: Goblet cell carcinoid	8243/3: Goblet cell carcinoid	8140-8389: adenomas and adenocarcinomas	XIf3 Carcinomas of appendix	Appendix	XI(f) Other and unspecified carcinomas	XI(f.3) Carcinomas of appendix	Not Brain	54.1 Well diff not functioning endocrine carc of pancreas and digestive tract	Blank(s)	Localized	Blank(s)	Localized	Blank(s)	Blank(s)	Blank(s)	Blank(s)	Blank(s)	Blank(s)	Blank(s)	Blank(s)	Blank(s)	Blank(s)	Blank(s)	Blank(s)	Blank(s)	Blank(s)	Blank(s)	Blank(s)	Blank(s)
50-54 years	Male	2000	White	Non-Hispanic White	Appendix	Malignant	Appendix	Appendix	9.3.4.1.1 NET	Colon	C18.1-Appendix	181	8243	Malignant	Unknown	Blank(s)	Blank(s)	Not a paired site	Positive histology	8243/3: Goblet cell carcinoid	8243/3: Goblet cell carcinoid	8140-8389: adenomas and adenocarcinomas	XIf3 Carcinomas of appendix	Appendix	XI(f) Other and unspecified carcinomas	XI(f.3) Carcinomas of appendix	Not Brain	54.1 Well diff not functioning endocrine carc of pancreas and digestive tract	Blank(s)	Regional	Blank(s)	Regional	Blank(s)	Blank(s)	Blank(s)	Blank(s)	Blank(s)	Blank(s)	Blank(s)	Blank(s)	Blank(s)	Blank(s)	Blank(s)	Blank(s)	Blank(s)	Blank(s)	Blank(s)	Blank(s)	Blank(s)
55-59 years	Male	2000	White	Non-Hispanic White	Appendix	Malignant	Appendix	Appendix	9.3.4.1.1 NET	Colon	C18.1-Appendix	181	8243	Malignant	Moderately differentiated; Grade II	Blank(s)	Blank(s)	Not a paired site	Positive histology	8243/3: Goblet cell carcinoid	8243/3: Goblet cell carcinoid	8140-8389: adenomas and adenocarcinomas	XIf3 Carcinomas of appendix	Appendix	XI(f) Other and unspecified carcinomas	XI(f.3) Carcinomas of appendix	Not Brain	54.1 Well diff not functioning endocrine carc of pancreas and digestive tract	Blank(s)	Localized	Blank(s)	Localized	Blank(s)	Blank(s)	Blank(s)	Blank(s)	Blank(s)	Blank(s)	Blank(s)	Blank(s)	Blank(s)	Blank(s)	Blank(s)	Blank(s)	Blank(s)	Blank(s)	Blank(s)	Blank(s)	Blank(s)
50-54 years	Male	2000	White	Non-Hispanic White	Appendix	Malignant	Appendix	Appendix	9.3.4.1.3 Appendix - other	Colon	C18.1-Appendix	181	8470	Malignant	Well differentiated; Grade I	Blank(s)	Blank(s)	Not a paired site	Positive histology	8470/3: Mucinous cystadenocarcinoma, NOS	8470/3: Mucinous cystadenocarcinoma, NOS	8440-8499: cystic, mucinous and serous neoplasms	XIf3 Carcinomas of appendix	Appendix	X(d) Gonadal carcinomas	X(d) Gonadal carcinomas	Not Brain	69 Not Classified	Blank(s)	Localized	Blank(s)	Localized	Blank(s)	Blank(s)	Blank(s)	Blank(s)	Blank(s)	Blank(s)	Blank(s)	Blank(s)	Blank(s)	Blank(s)	Blank(s)	Blank(s)	Blank(s)	Blank(s)	Blank(s)	Blank(s)	Blank(s)
50-54 years	Female	2000	White	Non-Hispanic White	Appendix	Malignant	Appendix	Appendix	9.3.4.1.3 Appendix - other	Colon	C18.1-Appendix	181	8480	Malignant	Well differentiated; Grade I	Blank(s)	Blank(s)	Not a paired site	Positive histology	8480/3: Mucinous adenocarcinoma	8480/3: Mucinous adenocarcinoma	8440-8499: cystic, mucinous and serous neoplasms	XIf3 Carcinomas of appendix	Appendix	XI(f) Other and unspecified carcinomas	XI(f.3) Carcinomas of appendix	Not Brain	10.3 Fibromixoma and low grade mucinous adenocarcinoma of the appendix	Blank(s)	Distant	Blank(s)	Distant	Blank(s)	Blank(s)	Blank(s)	Blank(s)	Blank(s)	Blank(s)	Blank(s)	Blank(s)	Blank(s)	Blank(s)	Blank(s)	Blank(s)	Blank(s)	Blank(s)	Blank(s)	Blank(s)	Blank(s)
70-74 years	Male	2000	White	Non-Hispanic White	Appendix	Malignant	Appendix	Appendix	9.3.4.1.3 Appendix - other	Colon	C18.1-Appendix	181	8470	Malignant	Well differentiated; Grade I	Blank(s)	Blank(s)	Not a paired site	Positive histology	8470/3: Mucinous cystadenocarcinoma, NOS	8470/3: Mucinous cystadenocarcinoma, NOS	8440-8499: cystic, mucinous and serous neoplasms	XIf3 Carcinomas of appendix	Appendix	X(d) Gonadal carcinomas	X(d) Gonadal carcinomas	Not Brain	69 Not Classified	Blank(s)	Distant	Blank(s)	Distant	Blank(s)	Blank(s)	Blank(s)	Blank(s)	Blank(s)	Blank(s)	Blank(s)	Blank(s)	Blank(s)	Blank(s)	Blank(s)	Blank(s)	Blank(s)	Blank(s)	Blank(s)	Blank(s)	Blank(s)
50-54 years	Male	2000	White	Non-Hispanic White	Appendix	Malignant	Appendix	Appendix	9.3.4.1.3 Appendix - other	Colon	C18.1-Appendix	181	8480	Malignant	Well differentiated; Grade I	Blank(s)	Blank(s)	Not a paired site	Positive histology	8480/3: Mucinous adenocarcinoma	8480/3: Mucinous adenocarcinoma	8440-8499: cystic, mucinous and serous neoplasms	XIf3 Carcinomas of appendix	Appendix	XI(f) Other and unspecified carcinomas	XI(f.3) Carcinomas of appendix	Not Brain	10.3 Fibromixoma and low grade mucinous adenocarcinoma of the appendix	Blank(s)	Distant	Blank(s)	Regional	Blank(s)	Blank(s)	Blank(s)	Blank(s)	Blank(s)	Blank(s)	Blank(s)	Blank(s)	Blank(s)	Blank(s)	Blank(s)	Blank(s)	Blank(s)	Blank(s)	Blank(s)	Blank(s)	Blank(s)
45-49 years	Female	2000	White	Non-Hispanic White	Appendix	Malignant	Appendix	Appendix	9.3.4.1.3 Appendix - other	Colon	C18.1-Appendix	181	8480	Malignant	Unknown	Blank(s)	Blank(s)	Not a paired site	Positive histology	8480/3: Mucinous adenocarcinoma	8480/3: Mucinous adenocarcinoma	8440-8499: cystic, mucinous and serous neoplasms	XIf3 Carcinomas of appendix	Appendix	XI(f) Other and unspecified carcinomas	XI(f.3) Carcinomas of appendix	Not Brain	10.3 Fibromixoma and low grade mucinous adenocarcinoma of the appendix	Blank(s)	Regional	Blank(s)	Distant	Blank(s)	Blank(s)	Blank(s)	Blank(s)	Blank(s)	Blank(s)	Blank(s)	Blank(s)	Blank(s)	Blank(s)	Blank(s)	Blank(s)	Blank(s)	Blank(s)	Blank(s)	Blank(s)	Blank(s)
70-74 years	Female	2000	White	Non-Hispanic White	Appendix	Malignant	Appendix	Appendix	9.3.4.1.3 Appendix - other	Colon	C18.1-Appendix	181	8490	Malignant	Unknown	Blank(s)	Blank(s)	Not a paired site	Positive histology	8490/3: Signet ring cell carcinoma	8490/3: Signet ring cell carcinoma	8440-8499: cystic, mucinous and serous neoplasms	XIf3 Carcinomas of appendix	Appendix	XI(f) Other and unspecified carcinomas	XI(f.3) Carcinomas of appendix	Not Brain	10.1 Adenocarcinoma with variants of colon	Blank(s)	Distant	Blank(s)	Regional	Blank(s)	Blank(s)	Blank(s)	Blank(s)	Blank(s)	Blank(s)	Blank(s)	Blank(s)	Blank(s)	Blank(s)	Blank(s)	Blank(s)	Blank(s)	Blank(s)	Blank(s)	Blank(s)	Blank(s)
45-49 years	Male	2000	White	Non-Hispanic White	Appendix	Malignant	Appendix	Appendix	9.3.4.1.3 Appendix - other	Colon	C18.1-Appendix	181	8140	Malignant	Poorly differentiated; Grade III	Blank(s)	Blank(s)	Not a paired site	Positive histology	8140/3: Adenocarcinoma, NOS	8140/3: Adenocarcinoma, NOS	8140-8389: adenomas and adenocarcinomas	XIf3 Carcinomas of appendix	Appendix	XI(f) Other and unspecified carcinomas	XI(f.3) Carcinomas of appendix	Not Brain	10.1 Adenocarcinoma with variants of colon	Blank(s)	Distant	Blank(s)	Distant	Blank(s)	Blank(s)	Blank(s)	Blank(s)	Blank(s)	Blank(s)	Blank(s)	Blank(s)	Blank(s)	Blank(s)	Blank(s)	Blank(s)	Blank(s)	Blank(s)	Blank(s)	Blank(s)	Blank(s)
35-39 years	Female	2000	White	Non-Hispanic White	Appendix	Malignant	Appendix	Appendix	9.3.4.1.3 Appendix - other	Colon	C18.1-Appendix	181	8470	Malignant	Unknown	Blank(s)	Blank(s)	Not a paired site	Positive histology	8470/3: Mucinous cystadenocarcinoma, NOS	8470/3: Mucinous cystadenocarcinoma, NOS	8440-8499: cystic, mucinous and serous neoplasms	XIf3 Carcinomas of appendix	Appendix	X(d) Gonadal carcinomas	X(d) Gonadal carcinomas	Not Brain	69 Not Classified	Blank(s)	Distant	Blank(s)	Distant	Blank(s)	Blank(s)	Blank(s)	Blank(s)	Blank(s)	Blank(s)	Blank(s)	Blank(s)	Blank(s)	Blank(s)	Blank(s)	Blank(s)	Blank(s)	Blank(s)	Blank(s)	Blank(s)	Blank(s)
75-79 years	Female	2000	White	Non-Hispanic White	Appendix	Malignant	Appendix	Appendix	9.3.4.1.3 Appendix - other	Colon	C18.1-Appendix	181	8480	Malignant	Unknown	Blank(s)	Blank(s)	Not a paired site	Positive histology	8480/3: Mucinous adenocarcinoma	8480/3: Mucinous adenocarcinoma	8440-8499: cystic, mucinous and serous neoplasms	XIf3 Carcinomas of appendix	Appendix	XI(f) Other and unspecified carcinomas	XI(f.3) Carcinomas of appendix	Not Brain	10.3 Fibromixoma and low grade mucinous adenocarcinoma of the appendix	Blank(s)	Distant	Blank(s)	Distant	Blank(s)	Blank(s)	Blank(s)	Blank(s)	Blank(s)	Blank(s)	Blank(s)	Blank(s)	Blank(s)	Blank(s)	Blank(s)	Blank(s)	Blank(s)	Blank(s)	Blank(s)	Blank(s)	Blank(s)
40-44 years	Male	2000	White	Non-Hispanic White	Appendix	Malignant	Appendix	Appendix	9.3.4.1.3 Appendix - other	Colon	C18.1-Appendix	181	8480	Malignant	Poorly differentiated; Grade III	Blank(s)	Blank(s)	Not a paired site	Positive histology	8480/3: Mucinous adenocarcinoma	8480/3: Mucinous adenocarcinoma	8440-8499: cystic, mucinous and serous neoplasms	XIf3 Carcinomas of appendix	Appendix	XI(f) Other and unspecified carcinomas	XI(f.3) Carcinomas of appendix	Not Brain	10.3 Fibromixoma and low grade mucinous adenocarcinoma of the appendix	Blank(s)	Distant	Blank(s)	Distant	Blank(s)	Blank(s)	Blank(s)	Blank(s)	Blank(s)	Blank(s)	Blank(s)	Blank(s)	Blank(s)	Blank(s)	Blank(s)	Blank(s)	Blank(s)	Blank(s)	Blank(s)	Blank(s)	Blank(s)
50-54 years	Male	2000	White	Non-Hispanic White	Appendix	Malignant	Appendix	Appendix	9.3.4.1.3 Appendix - other	Colon	C18.1-Appendix	181	8480	Malignant	Moderately differentiated; Grade II	Blank(s)	Blank(s)	Not a paired site	Positive histology	8480/3: Mucinous adenocarcinoma	8480/3: Mucinous adenocarcinoma	8440-8499: cystic, mucinous and serous neoplasms	XIf3 Carcinomas of appendix	Appendix	XI(f) Other and unspecified carcinomas	XI(f.3) Carcinomas of appendix	Not Brain	10.3 Fibromixoma and low grade mucinous adenocarcinoma of the appendix	Blank(s)	Distant	Blank(s)	Distant	Blank(s)	Blank(s)	Blank(s)	Blank(s)	Blank(s)	Blank(s)	Blank(s)	Blank(s)	Blank(s)	Blank(s)	Blank(s)	Blank(s)	Blank(s)	Blank(s)	Blank(s)	Blank(s)	Blank(s)
75-79 years	Male	2000	White	Non-Hispanic White	Appendix	Malignant	Appendix	Appendix	9.3.4.1.3 Appendix - other	Colon	C18.1-Appendix	181	8140	Malignant	Well differentiated; Grade I	Blank(s)	Blank(s)	Not a paired site	Positive histology	8140/3: Adenocarcinoma, NOS	8140/3: Adenocarcinoma, NOS	8140-8389: adenomas and adenocarcinomas	XIf3 Carcinomas of appendix	Appendix	XI(f) Other and unspecified carcinomas	XI(f.3) Carcinomas of appendix	Not Brain	10.1 Adenocarcinoma with variants of colon	Blank(s)	Localized	Blank(s)	Localized	Blank(s)	Blank(s)	Blank(s)	Blank(s)	Blank(s)	Blank(s)	Blank(s)	Blank(s)	Blank(s)	Blank(s)	Blank(s)	Blank(s)	Blank(s)	Blank(s)	Blank(s)	Blank(s)	Blank(s)
30-34 years	Male	2000	White	Non-Hispanic White	Appendix	Malignant	Appendix	Appendix	9.3.4.1.1 NET	Colon	C18.1-Appendix	181	8245	Malignant	Unknown	Blank(s)	Blank(s)	Not a paired site	Positive histology	8245/3: Adenocarcinoid tumor	8245/3: Adenocarcinoid tumor	8140-8389: adenomas and adenocarcinomas	XIf3 Carcinomas of appendix	Appendix	XI(f) Other and unspecified carcinomas	XI(f.3) Carcinomas of appendix	Not Brain	54.1 Well diff not functioning endocrine carc of pancreas and digestive tract	Blank(s)	Regional	Blank(s)	Regional	Blank(s)	Blank(s)	Blank(s)	Blank(s)	Blank(s)	Blank(s)	Blank(s)	Blank(s)	Blank(s)	Blank(s)	Blank(s)	Blank(s)	Blank(s)	Blank(s)	Blank(s)	Blank(s)	Blank(s)
35-39 years	Female	2000	White	Non-Hispanic White	Appendix	Malignant	Appendix	Appendix	9.3.4.1.3 Appendix - other	Colon	C18.1-Appendix	181	8480	Malignant	Unknown	Blank(s)	Blank(s)	Not a paired site	Positive histology	8480/3: Mucinous adenocarcinoma	8480/3: Mucinous adenocarcinoma	8440-8499: cystic, mucinous and serous neoplasms	XIf3 Carcinomas of appendix	Appendix	XI(f) Other and unspecified carcinomas	XI(f.3) Carcinomas of appendix	Not Brain	10.3 Fibromixoma and low grade mucinous adenocarcinoma of the appendix	Blank(s)	Regional	Blank(s)	Regional	Blank(s)	Blank(s)	Blank(s)	Blank(s)	Blank(s)	Blank(s)	Blank(s)	Blank(s)	Blank(s)	Blank(s)	Blank(s)	Blank(s)	Blank(s)	Blank(s)	Blank(s)	Blank(s)	Blank(s)
35-39 years	Male	2000	White	Non-Hispanic White	Appendix	Malignant	Appendix	Appendix	9.3.4.1.1 NET	Colon	C18.1-Appendix	181	8243	Malignant	Well differentiated; Grade I	Blank(s)	Blank(s)	Not a paired site	Positive histology	8243/3: Goblet cell carcinoid	8243/3: Goblet cell carcinoid	8140-8389: adenomas and adenocarcinomas	XIf3 Carcinomas of appendix	Appendix	XI(f) Other and unspecified carcinomas	XI(f.3) Carcinomas of appendix	Not Brain	54.1 Well diff not functioning endocrine carc of pancreas and digestive tract	Blank(s)	Distant	Blank(s)	Distant	Blank(s)	Blank(s)	Blank(s)	Blank(s)	Blank(s)	Blank(s)	Blank(s)	Blank(s)	Blank(s)	Blank(s)	Blank(s)	Blank(s)	Blank(s)	Blank(s)	Blank(s)	Blank(s)	Blank(s)
55-59 years	Female	2000	White	Non-Hispanic White	Appendix	Malignant	Appendix	Appendix	9.3.4.1.3 Appendix - other	Colon	C18.1-Appendix	181	8480	Malignant	Unknown	Blank(s)	Blank(s)	Not a paired site	Positive histology	8480/3: Mucinous adenocarcinoma	8480/3: Mucinous adenocarcinoma	8440-8499: cystic, mucinous and serous neoplasms	XIf3 Carcinomas of appendix	Appendix	XI(f) Other and unspecified carcinomas	XI(f.3) Carcinomas of appendix	Not Brain	10.3 Fibromixoma and low grade mucinous adenocarcinoma of the appendix	Blank(s)	Distant	Blank(s)	Distant	Blank(s)	Blank(s)	Blank(s)	Blank(s)	Blank(s)	Blank(s)	Blank(s)	Blank(s)	Blank(s)	Blank(s)	Blank(s)	Blank(s)	Blank(s)	Blank(s)	Blank(s)	Blank(s)	Blank(s)
25-29 years	Female	2000	White	Non-Hispanic White	Appendix	Malignant	Appendix	Appendix	9.3.4.1.3 Appendix - other	Colon	C18.1-Appendix	181	8480	Malignant	Moderately differentiated; Grade II	Blank(s)	Blank(s)	Not a paired site	Positive histology	8480/3: Mucinous adenocarcinoma	8480/3: Mucinous adenocarcinoma	8440-8499: cystic, mucinous and serous neoplasms	XIf3 Carcinomas of appendix	Appendix	XI(f) Other and unspecified carcinomas	XI(f.3) Carcinomas of appendix	Not Brain	10.3 Fibromixoma and low grade mucinous adenocarcinoma of the appendix	Blank(s)	Distant	Blank(s)	Distant	Blank(s)	Blank(s)	Blank(s)	Blank(s)	Blank(s)	Blank(s)	Blank(s)	Blank(s)	Blank(s)	Blank(s)	Blank(s)	Blank(s)	Blank(s)	Blank(s)	Blank(s)	Blank(s)	Blank(s)
50-54 years	Female	2000	American Indian/Alaska Native	Non-Hispanic American Indian/Alaska Native	Appendix	Malignant	Appendix	Appendix	9.3.4.1.1 NET	Colon	C18.1-Appendix	181	8245	Malignant	Unknown	Blank(s)	Blank(s)	Not a paired site	Positive histology	8245/3: Adenocarcinoid tumor	8245/3: Adenocarcinoid tumor	8140-8389: adenomas and adenocarcinomas	XIf3 Carcinomas of appendix	Appendix	XI(f) Other and unspecified carcinomas	XI(f.3) Carcinomas of appendix	Not Brain	54.1 Well diff not functioning endocrine carc of pancreas and digestive tract	Blank(s)	Regional	Blank(s)	Localized	Blank(s)	Blank(s)	Blank(s)	Blank(s)	Blank(s)	Blank(s)	Blank(s)	Blank(s)	Blank(s)	Blank(s)	Blank(s)	Blank(s)	Blank(s)	Blank(s)	Blank(s)	Blank(s)	Blank(s)
75-79 years	Male	2000	Asian or Pacific Islander	Non-Hispanic Asian or Pacific Islander	Appendix	Malignant	Appendix	Appendix	9.3.4.1.3 Appendix - other	Colon	C18.1-Appendix	181	8140	Malignant	Poorly differentiated; Grade III	Blank(s)	Blank(s)	Not a paired site	Positive histology	8140/3: Adenocarcinoma, NOS	8140/3: Adenocarcinoma, NOS	8140-8389: adenomas and adenocarcinomas	XIf3 Carcinomas of appendix	Appendix	XI(f) Other and unspecified carcinomas	XI(f.3) Carcinomas of appendix	Not Brain	10.1 Adenocarcinoma with variants of colon	Blank(s)	Regional	Blank(s)	Regional	Blank(s)	Blank(s)	Blank(s)	Blank(s)	Blank(s)	Blank(s)	Blank(s)	Blank(s)	Blank(s)	Blank(s)	Blank(s)	Blank(s)	Blank(s)	Blank(s)	Blank(s)	Blank(s)	Blank(s)
65-69 years	Female	2000	White	Non-Hispanic White	Appendix	Malignant	Appendix	Appendix	9.3.4.1.3 Appendix - other	Colon	C18.1-Appendix	181	8470	Malignant	Well differentiated; Grade I	Blank(s)	Blank(s)	Not a paired site	Positive histology	8470/3: Mucinous cystadenocarcinoma, NOS	8470/3: Mucinous cystadenocarcinoma, NOS	8440-8499: cystic, mucinous and serous neoplasms	XIf3 Carcinomas of appendix	Appendix	X(d) Gonadal carcinomas	X(d) Gonadal carcinomas	Not Brain	69 Not Classified	Blank(s)	Regional	Blank(s)	Localized	Blank(s)	Blank(s)	Blank(s)	Blank(s)	Blank(s)	Blank(s)	Blank(s)	Blank(s)	Blank(s)	Blank(s)	Blank(s)	Blank(s)	Blank(s)	Blank(s)	Blank(s)	Blank(s)	Blank(s)
50-54 years	Female	2000	Black	Non-Hispanic Black	Appendix	Malignant	Appendix	Appendix	9.3.4.1.3 Appendix - other	Colon	C18.1-Appendix	181	8140	Malignant	Poorly differentiated; Grade III	Blank(s)	Blank(s)	Not a paired site	Positive histology	8140/3: Adenocarcinoma, NOS	8140/3: Adenocarcinoma, NOS	8140-8389: adenomas and adenocarcinomas	XIf3 Carcinomas of appendix	Appendix	XI(f) Other and unspecified carcinomas	XI(f.3) Carcinomas of appendix	Not Brain	10.1 Adenocarcinoma with variants of colon	Blank(s)	Distant	Blank(s)	Distant	Blank(s)	Blank(s)	Blank(s)	Blank(s)	Blank(s)	Blank(s)	Blank(s)	Blank(s)	Blank(s)	Blank(s)	Blank(s)	Blank(s)	Blank(s)	Blank(s)	Blank(s)	Blank(s)	Blank(s)
65-69 years	Female	2000	White	Non-Hispanic White	Appendix	Malignant	Appendix	Appendix	9.3.4.1.1 NET	Colon	C18.1-Appendix	181	8243	Malignant	Poorly differentiated; Grade III	Blank(s)	Blank(s)	Not a paired site	Positive histology	8243/3: Goblet cell carcinoid	8243/3: Goblet cell carcinoid	8140-8389: adenomas and adenocarcinomas	XIf3 Carcinomas of appendix	Appendix	XI(f) Other and unspecified carcinomas	XI(f.3) Carcinomas of appendix	Not Brain	54.1 Well diff not functioning endocrine carc of pancreas and digestive tract	Blank(s)	Distant	Blank(s)	Distant	Blank(s)	Blank(s)	Blank(s)	Blank(s)	Blank(s)	Blank(s)	Blank(s)	Blank(s)	Blank(s)	Blank(s)	Blank(s)	Blank(s)	Blank(s)	Blank(s)	Blank(s)	Blank(s)	Blank(s)
40-44 years	Male	2000	White	Non-Hispanic White	Appendix	Malignant	Appendix	Appendix	9.3.4.1.3 Appendix - other	Colon	C18.1-Appendix	181	8140	Malignant	Poorly differentiated; Grade III	Blank(s)	Blank(s)	Not a paired site	Positive histology	8140/3: Adenocarcinoma, NOS	8140/3: Adenocarcinoma, NOS	8140-8389: adenomas and adenocarcinomas	XIf3 Carcinomas of appendix	Appendix	XI(f) Other and unspecified carcinomas	XI(f.3) Carcinomas of appendix	Not Brain	10.1 Adenocarcinoma with variants of colon	Blank(s)	Regional	Blank(s)	Distant	Blank(s)	Blank(s)	Blank(s)	Blank(s)	Blank(s)	Blank(s)	Blank(s)	Blank(s)	Blank(s)	Blank(s)	Blank(s)	Blank(s)	Blank(s)	Blank(s)	Blank(s)	Blank(s)	Blank(s)
65-69 years	Male	2000	White	Non-Hispanic White	Appendix	Malignant	Appendix	Appendix	9.3.4.1.1 NET	Colon	C18.1-Appendix	181	8245	Malignant	Unknown	Blank(s)	Blank(s)	Not a paired site	Positive histology	8245/3: Adenocarcinoid tumor	8245/3: Adenocarcinoid tumor	8140-8389: adenomas and adenocarcinomas	XIf3 Carcinomas of appendix	Appendix	XI(f) Other and unspecified carcinomas	XI(f.3) Carcinomas of appendix	Not Brain	54.1 Well diff not functioning endocrine carc of pancreas and digestive tract	Blank(s)	Localized	Blank(s)	Localized	Blank(s)	Blank(s)	Blank(s)	Blank(s)	Blank(s)	Blank(s)	Blank(s)	Blank(s)	Blank(s)	Blank(s)	Blank(s)	Blank(s)	Blank(s)	Blank(s)	Blank(s)	Blank(s)	Blank(s)
20-24 years	Female	2000	White	Non-Hispanic White	Appendix	Malignant	Appendix	Appendix	9.3.4.1.3 Appendix - other	Colon	C18.1-Appendix	181	8480	Malignant	Moderately differentiated; Grade II	Blank(s)	Blank(s)	Not a paired site	Positive histology	8480/3: Mucinous adenocarcinoma	8480/3: Mucinous adenocarcinoma	8440-8499: cystic, mucinous and serous neoplasms	XIf3 Carcinomas of appendix	Appendix	XI(f) Other and unspecified carcinomas	XI(f.3) Carcinomas of appendix	Not Brain	10.3 Fibromixoma and low grade mucinous adenocarcinoma of the appendix	Blank(s)	Distant	Blank(s)	Distant	Blank(s)	Blank(s)	Blank(s)	Blank(s)	Blank(s)	Blank(s)	Blank(s)	Blank(s)	Blank(s)	Blank(s)	Blank(s)	Blank(s)	Blank(s)	Blank(s)	Blank(s)	Blank(s)	Blank(s)
50-54 years	Female	2000	White	Non-Hispanic White	Appendix	Malignant	Appendix	Appendix	9.3.4.1.3 Appendix - other	Colon	C18.1-Appendix	181	8210	Malignant	Unknown	Blank(s)	Blank(s)	Not a paired site	Positive histology	8210/3: Adenocarcinoma in adenomatous polyp	8210/3: Adenocarcinoma in adenomatous polyp	8140-8389: adenomas and adenocarcinomas	XIf3 Carcinomas of appendix	Appendix	XI(f) Other and unspecified carcinomas	XI(f.3) Carcinomas of appendix	Not Brain	10.1 Adenocarcinoma with variants of colon	Blank(s)	Unknown/unstaged	Blank(s)	Unstaged	Blank(s)	Blank(s)	Blank(s)	Blank(s)	Blank(s)	Blank(s)	Blank(s)	Blank(s)	Blank(s)	Blank(s)	Blank(s)	Blank(s)	Blank(s)	Blank(s)	Blank(s)	Blank(s)	Blank(s)
50-54 years	Female	2000	White	Non-Hispanic White	Appendix	Malignant	Appendix	Appendix	9.3.4.1.3 Appendix - other	Colon	C18.1-Appendix	181	8480	Malignant	Unknown	Blank(s)	Blank(s)	Not a paired site	Positive histology	8480/3: Mucinous adenocarcinoma	8480/3: Mucinous adenocarcinoma	8440-8499: cystic, mucinous and serous neoplasms	XIf3 Carcinomas of appendix	Appendix	XI(f) Other and unspecified carcinomas	XI(f.3) Carcinomas of appendix	Not Brain	10.3 Fibromixoma and low grade mucinous adenocarcinoma of the appendix	Blank(s)	Distant	Blank(s)	Distant	Blank(s)	Blank(s)	Blank(s)	Blank(s)	Blank(s)	Blank(s)	Blank(s)	Blank(s)	Blank(s)	Blank(s)	Blank(s)	Blank(s)	Blank(s)	Blank(s)	Blank(s)	Blank(s)	Blank(s)
40-44 years	Female	2000	White	Non-Hispanic White	Appendix	Malignant	Appendix	Appendix	9.3.4.1.3 Appendix - other	Colon	C18.1-Appendix	181	8480	Malignant	Unknown	Blank(s)	Blank(s)	Not a paired site	Positive histology	8480/3: Mucinous adenocarcinoma	8480/3: Mucinous adenocarcinoma	8440-8499: cystic, mucinous and serous neoplasms	XIf3 Carcinomas of appendix	Appendix	XI(f) Other and unspecified carcinomas	XI(f.3) Carcinomas of appendix	Not Brain	10.3 Fibromixoma and low grade mucinous adenocarcinoma of the appendix	Blank(s)	Distant	Blank(s)	Distant	Blank(s)	Blank(s)	Blank(s)	Blank(s)	Blank(s)	Blank(s)	Blank(s)	Blank(s)	Blank(s)	Blank(s)	Blank(s)	Blank(s)	Blank(s)	Blank(s)	Blank(s)	Blank(s)	Blank(s)
30-34 years	Male	2000	White	Non-Hispanic White	Appendix	Malignant	Appendix	Appendix	9.3.4.1.1 NET	Colon	C18.1-Appendix	181	8245	Malignant	Unknown	Blank(s)	Blank(s)	Not a paired site	Positive histology	8245/3: Adenocarcinoid tumor	8245/3: Adenocarcinoid tumor	8140-8389: adenomas and adenocarcinomas	XIf3 Carcinomas of appendix	Appendix	XI(f) Other and unspecified carcinomas	XI(f.3) Carcinomas of appendix	Not Brain	54.1 Well diff not functioning endocrine carc of pancreas and digestive tract	Blank(s)	Localized	Blank(s)	Localized	Blank(s)	Blank(s)	Blank(s)	Blank(s)	Blank(s)	Blank(s)	Blank(s)	Blank(s)	Blank(s)	Blank(s)	Blank(s)	Blank(s)	Blank(s)	Blank(s)	Blank(s)	Blank(s)	Blank(s)
25-29 years	Male	2000	White	Non-Hispanic White	Appendix	Malignant	Appendix	Appendix	9.3.4.1.3 Appendix - other	Colon	C18.1-Appendix	181	8481	Malignant	Moderately differentiated; Grade II	Blank(s)	Blank(s)	Not a paired site	Positive histology	8481/3: Mucin-producing adenocarcinoma	8481/3: Mucin-producing adenocarcinoma	8440-8499: cystic, mucinous and serous neoplasms	XIf3 Carcinomas of appendix	Appendix	XI(f) Other and unspecified carcinomas	XI(f.3) Carcinomas of appendix	Not Brain	10.3 Fibromixoma and low grade mucinous adenocarcinoma of the appendix	Blank(s)	Distant	Blank(s)	Distant	Blank(s)	Blank(s)	Blank(s)	Blank(s)	Blank(s)	Blank(s)	Blank(s)	Blank(s)	Blank(s)	Blank(s)	Blank(s)	Blank(s)	Blank(s)	Blank(s)	Blank(s)	Blank(s)	Blank(s)
50-54 years	Female	2000	White	Non-Hispanic White	Appendix	Malignant	Appendix	Appendix	9.3.4.1.3 Appendix - other	Colon	C18.1-Appendix	181	8480	Malignant	Moderately differentiated; Grade II	Blank(s)	Blank(s)	Not a paired site	Positive histology	8480/3: Mucinous adenocarcinoma	8480/3: Mucinous adenocarcinoma	8440-8499: cystic, mucinous and serous neoplasms	XIf3 Carcinomas of appendix	Appendix	XI(f) Other and unspecified carcinomas	XI(f.3) Carcinomas of appendix	Not Brain	10.3 Fibromixoma and low grade mucinous adenocarcinoma of the appendix	Blank(s)	Distant	Blank(s)	Distant	Blank(s)	Blank(s)	Blank(s)	Blank(s)	Blank(s)	Blank(s)	Blank(s)	Blank(s)	Blank(s)	Blank(s)	Blank(s)	Blank(s)	Blank(s)	Blank(s)	Blank(s)	Blank(s)	Blank(s)
75-79 years	Female	2000	Asian or Pacific Islander	Non-Hispanic Asian or Pacific Islander	Appendix	Malignant	Appendix	Appendix	9.3.4.1.3 Appendix - other	Colon	C18.1-Appendix	181	8263	Malignant	Moderately differentiated; Grade II	Blank(s)	Blank(s)	Not a paired site	Positive histology	8263/3: Adenocarcinoma in tubulovillous adenoma	8263/3: Adenocarcinoma in tubulovillous adenoma	8140-8389: adenomas and adenocarcinomas	XIf3 Carcinomas of appendix	Appendix	XI(f) Other and unspecified carcinomas	XI(f.3) Carcinomas of appendix	Not Brain	10.1 Adenocarcinoma with variants of colon	Blank(s)	Regional	Blank(s)	Regional	Blank(s)	Blank(s)	Blank(s)	Blank(s)	Blank(s)	Blank(s)	Blank(s)	Blank(s)	Blank(s)	Blank(s)	Blank(s)	Blank(s)	Blank(s)	Blank(s)	Blank(s)	Blank(s)	Blank(s)
80-84 years	Female	2000	White	Non-Hispanic White	Appendix	Malignant	Appendix	Appendix	9.3.4.1.3 Appendix - other	Colon	C18.1-Appendix	181	8140	Malignant	Poorly differentiated; Grade III	Blank(s)	Blank(s)	Not a paired site	Positive histology	8140/3: Adenocarcinoma, NOS	8140/3: Adenocarcinoma, NOS	8140-8389: adenomas and adenocarcinomas	XIf3 Carcinomas of appendix	Appendix	XI(f) Other and unspecified carcinomas	XI(f.3) Carcinomas of appendix	Not Brain	10.1 Adenocarcinoma with variants of colon	Blank(s)	Localized	Blank(s)	Localized	Blank(s)	Blank(s)	Blank(s)	Blank(s)	Blank(s)	Blank(s)	Blank(s)	Blank(s)	Blank(s)	Blank(s)	Blank(s)	Blank(s)	Blank(s)	Blank(s)	Blank(s)	Blank(s)	Blank(s)
40-44 years	Male	2000	White	Hispanic (All Races)	Appendix	Malignant	Appendix	Appendix	9.3.4.1.3 Appendix - other	Colon	C18.1-Appendix	181	8140	Malignant	Moderately differentiated; Grade II	Blank(s)	Blank(s)	Not a paired site	Positive histology	8140/3: Adenocarcinoma, NOS	8140/3: Adenocarcinoma, NOS	8140-8389: adenomas and adenocarcinomas	XIf3 Carcinomas of appendix	Appendix	XI(f) Other and unspecified carcinomas	XI(f.3) Carcinomas of appendix	Not Brain	10.1 Adenocarcinoma with variants of colon	Blank(s)	Localized	Blank(s)	Localized	Blank(s)	Blank(s)	Blank(s)	Blank(s)	Blank(s)	Blank(s)	Blank(s)	Blank(s)	Blank(s)	Blank(s)	Blank(s)	Blank(s)	Blank(s)	Blank(s)	Blank(s)	Blank(s)	Blank(s)
50-54 years	Female	2000	White	Hispanic (All Races)	Appendix	Malignant	Appendix	Appendix	9.3.4.1.3 Appendix - other	Colon	C18.1-Appendix	181	8480	Malignant	Unknown	Blank(s)	Blank(s)	Not a paired site	Positive histology	8480/3: Mucinous adenocarcinoma	8480/3: Mucinous adenocarcinoma	8440-8499: cystic, mucinous and serous neoplasms	XIf3 Carcinomas of appendix	Appendix	XI(f) Other and unspecified carcinomas	XI(f.3) Carcinomas of appendix	Not Brain	10.3 Fibromixoma and low grade mucinous adenocarcinoma of the appendix	Blank(s)	Localized	Blank(s)	Localized	Blank(s)	Blank(s)	Blank(s)	Blank(s)	Blank(s)	Blank(s)	Blank(s)	Blank(s)	Blank(s)	Blank(s)	Blank(s)	Blank(s)	Blank(s)	Blank(s)	Blank(s)	Blank(s)	Blank(s)
50-54 years	Female	2000	White	Hispanic (All Races)	Appendix	Malignant	Appendix	Appendix	9.3.4.1.3 Appendix - other	Colon	C18.1-Appendix	181	8480	Malignant	Well differentiated; Grade I	Blank(s)	Blank(s)	Not a paired site	Positive histology	8480/3: Mucinous adenocarcinoma	8480/3: Mucinous adenocarcinoma	8440-8499: cystic, mucinous and serous neoplasms	XIf3 Carcinomas of appendix	Appendix	XI(f) Other and unspecified carcinomas	XI(f.3) Carcinomas of appendix	Not Brain	10.3 Fibromixoma and low grade mucinous adenocarcinoma of the appendix	Blank(s)	Distant	Blank(s)	Distant	Blank(s)	Blank(s)	Blank(s)	Blank(s)	Blank(s)	Blank(s)	Blank(s)	Blank(s)	Blank(s)	Blank(s)	Blank(s)	Blank(s)	Blank(s)	Blank(s)	Blank(s)	Blank(s)	Blank(s)
15-19 years	Male	2000	White	Hispanic (All Races)	Appendix	Malignant	Appendix	Appendix	9.3.4.1.3 Appendix - other	Colon	C18.1-Appendix	181	8480	Malignant	Moderately differentiated; Grade II	Blank(s)	Blank(s)	Not a paired site	Positive histology	8480/3: Mucinous adenocarcinoma	8480/3: Mucinous adenocarcinoma	8440-8499: cystic, mucinous and serous neoplasms	XIf3 Carcinomas of appendix	Appendix	XI(f) Other and unspecified carcinomas	XI(f.3) Carcinomas of appendix	Not Brain	10.3 Fibromixoma and low grade mucinous adenocarcinoma of the appendix	Blank(s)	Localized	Blank(s)	Localized	Blank(s)	Blank(s)	Blank(s)	Blank(s)	Blank(s)	Blank(s)	Blank(s)	Blank(s)	Blank(s)	Blank(s)	Blank(s)	Blank(s)	Blank(s)	Blank(s)	Blank(s)	Blank(s)	Blank(s)
50-54 years	Female	2000	Asian or Pacific Islander	Non-Hispanic Asian or Pacific Islander	Appendix	Malignant	Appendix	Appendix	9.3.4.1.3 Appendix - other	Colon	C18.1-Appendix	181	8140	Malignant	Poorly differentiated; Grade III	Blank(s)	Blank(s)	Not a paired site	Positive histology	8140/3: Adenocarcinoma, NOS	8140/3: Adenocarcinoma, NOS	8140-8389: adenomas and adenocarcinomas	XIf3 Carcinomas of appendix	Appendix	XI(f) Other and unspecified carcinomas	XI(f.3) Carcinomas of appendix	Not Brain	10.1 Adenocarcinoma with variants of colon	Blank(s)	Distant	Blank(s)	Distant	Blank(s)	Blank(s)	Blank(s)	Blank(s)	Blank(s)	Blank(s)	Blank(s)	Blank(s)	Blank(s)	Blank(s)	Blank(s)	Blank(s)	Blank(s)	Blank(s)	Blank(s)	Blank(s)	Blank(s)
75-79 years	Female	2000	White	Hispanic (All Races)	Appendix	Malignant	Appendix	Appendix	9.3.4.1.3 Appendix - other	Colon	C18.1-Appendix	181	8440	Malignant	Unknown	Blank(s)	Blank(s)	Not a paired site	Positive histology	8440/3: Cystadenocarcinoma, NOS	8440/3: Cystadenocarcinoma, NOS	8440-8499: cystic, mucinous and serous neoplasms	XIf3 Carcinomas of appendix	Appendix	XI(f) Other and unspecified carcinomas	XI(f.3) Carcinomas of appendix	Not Brain	10.1 Adenocarcinoma with variants of colon	Blank(s)	Distant	Blank(s)	Distant	Blank(s)	Blank(s)	Blank(s)	Blank(s)	Blank(s)	Blank(s)	Blank(s)	Blank(s)	Blank(s)	Blank(s)	Blank(s)	Blank(s)	Blank(s)	Blank(s)	Blank(s)	Blank(s)	Blank(s)
40-44 years	Female	2000	Black	Non-Hispanic Black	Appendix	Malignant	Appendix	Appendix	9.3.4.1.1 NET	Colon	C18.1-Appendix	181	8245	Malignant	Unknown	Blank(s)	Blank(s)	Not a paired site	Positive histology	8245/3: Adenocarcinoid tumor	8245/3: Adenocarcinoid tumor	8140-8389: adenomas and adenocarcinomas	XIf3 Carcinomas of appendix	Appendix	XI(f) Other and unspecified carcinomas	XI(f.3) Carcinomas of appendix	Not Brain	54.1 Well diff not functioning endocrine carc of pancreas and digestive tract	Blank(s)	Localized	Blank(s)	Localized	Blank(s)	Blank(s)	Blank(s)	Blank(s)	Blank(s)	Blank(s)	Blank(s)	Blank(s)	Blank(s)	Blank(s)	Blank(s)	Blank(s)	Blank(s)	Blank(s)	Blank(s)	Blank(s)	Blank(s)
70-74 years	Female	2000	White	Hispanic (All Races)	Appendix	Malignant	Appendix	Appendix	9.3.4.1.3 Appendix - other	Colon	C18.1-Appendix	181	8140	Malignant	Moderately differentiated; Grade II	Blank(s)	Blank(s)	Not a paired site	Positive histology	8140/3: Adenocarcinoma, NOS	8140/3: Adenocarcinoma, NOS	8140-8389: adenomas and adenocarcinomas	XIf3 Carcinomas of appendix	Appendix	XI(f) Other and unspecified carcinomas	XI(f.3) Carcinomas of appendix	Not Brain	10.1 Adenocarcinoma with variants of colon	Blank(s)	Regional	Blank(s)	Regional	Blank(s)	Blank(s)	Blank(s)	Blank(s)	Blank(s)	Blank(s)	Blank(s)	Blank(s)	Blank(s)	Blank(s)	Blank(s)	Blank(s)	Blank(s)	Blank(s)	Blank(s)	Blank(s)	Blank(s)
80-84 years	Male	2000	White	Non-Hispanic White	Appendix	Malignant	Appendix	Appendix	9.3.4.1.3 Appendix - other	Colon	C18.1-Appendix	181	8140	Malignant	Moderately differentiated; Grade II	Blank(s)	Blank(s)	Not a paired site	Positive histology	8140/3: Adenocarcinoma, NOS	8140/3: Adenocarcinoma, NOS	8140-8389: adenomas and adenocarcinomas	XIf3 Carcinomas of appendix	Appendix	XI(f) Other and unspecified carcinomas	XI(f.3) Carcinomas of appendix	Not Brain	10.1 Adenocarcinoma with variants of colon	Blank(s)	Distant	Blank(s)	Distant	Blank(s)	Blank(s)	Blank(s)	Blank(s)	Blank(s)	Blank(s)	Blank(s)	Blank(s)	Blank(s)	Blank(s)	Blank(s)	Blank(s)	Blank(s)	Blank(s)	Blank(s)	Blank(s)	Blank(s)
65-69 years	Female	2000	White	Non-Hispanic White	Appendix	Malignant	Appendix	Appendix	9.3.4.1.1 NET	Colon	C18.1-Appendix	181	8245	Malignant	Unknown	Blank(s)	Blank(s)	Not a paired site	Positive histology	8245/3: Adenocarcinoid tumor	8245/3: Adenocarcinoid tumor	8140-8389: adenomas and adenocarcinomas	XIf3 Carcinomas of appendix	Appendix	XI(f) Other and unspecified carcinomas	XI(f.3) Carcinomas of appendix	Not Brain	54.1 Well diff not functioning endocrine carc of pancreas and digestive tract	Blank(s)	Localized	Blank(s)	Localized	Blank(s)	Blank(s)	Blank(s)	Blank(s)	Blank(s)	Blank(s)	Blank(s)	Blank(s)	Blank(s)	Blank(s)	Blank(s)	Blank(s)	Blank(s)	Blank(s)	Blank(s)	Blank(s)	Blank(s)
75-79 years	Female	2000	White	Non-Hispanic White	Appendix	Malignant	Appendix	Appendix	9.3.4.1.3 Appendix - other	Colon	C18.1-Appendix	181	8480	Malignant	Well differentiated; Grade I	Blank(s)	Blank(s)	Not a paired site	Positive histology	8480/3: Mucinous adenocarcinoma	8480/3: Mucinous adenocarcinoma	8440-8499: cystic, mucinous and serous neoplasms	XIf3 Carcinomas of appendix	Appendix	XI(f) Other and unspecified carcinomas	XI(f.3) Carcinomas of appendix	Not Brain	10.3 Fibromixoma and low grade mucinous adenocarcinoma of the appendix	Blank(s)	Distant	Blank(s)	Regional	Blank(s)	Blank(s)	Blank(s)	Blank(s)	Blank(s)	Blank(s)	Blank(s)	Blank(s)	Blank(s)	Blank(s)	Blank(s)	Blank(s)	Blank(s)	Blank(s)	Blank(s)	Blank(s)	Blank(s)
70-74 years	Male	2000	White	Non-Hispanic White	Appendix	Malignant	Appendix	Appendix	9.3.4.1.3 Appendix - other	Colon	C18.1-Appendix	181	8480	Malignant	Unknown	Blank(s)	Blank(s)	Not a paired site	Positive histology	8480/3: Mucinous adenocarcinoma	8480/3: Mucinous adenocarcinoma	8440-8499: cystic, mucinous and serous neoplasms	XIf3 Carcinomas of appendix	Appendix	XI(f) Other and unspecified carcinomas	XI(f.3) Carcinomas of appendix	Not Brain	10.3 Fibromixoma and low grade mucinous adenocarcinoma of the appendix	Blank(s)	Distant	Blank(s)	Distant	Blank(s)	Blank(s)	Blank(s)	Blank(s)	Blank(s)	Blank(s)	Blank(s)	Blank(s)	Blank(s)	Blank(s)	Blank(s)	Blank(s)	Blank(s)	Blank(s)	Blank(s)	Blank(s)	Blank(s)
70-74 years	Male	2000	White	Hispanic (All Races)	Appendix	Malignant	Appendix	Appendix	9.3.4.1.3 Appendix - other	Colon	C18.1-Appendix	181	8261	Malignant	Unknown	Blank(s)	Blank(s)	Not a paired site	Positive histology	8261/3: Adenocarcinoma in villous adenoma	8261/3: Adenocarcinoma in villous adenoma	8140-8389: adenomas and adenocarcinomas	XIf3 Carcinomas of appendix	Appendix	XI(f) Other and unspecified carcinomas	XI(f.3) Carcinomas of appendix	Not Brain	10.1 Adenocarcinoma with variants of colon	Blank(s)	Localized	Blank(s)	Localized	Blank(s)	Blank(s)	Blank(s)	Blank(s)	Blank(s)	Blank(s)	Blank(s)	Blank(s)	Blank(s)	Blank(s)	Blank(s)	Blank(s)	Blank(s)	Blank(s)	Blank(s)	Blank(s)	Blank(s)
70-74 years	Female	2000	White	Hispanic (All Races)	Appendix	Malignant	Appendix	Appendix	9.3.4.1.3 Appendix - other	Colon	C18.1-Appendix	181	8480	Malignant	Well differentiated; Grade I	Blank(s)	Blank(s)	Not a paired site	Positive histology	8480/3: Mucinous adenocarcinoma	8480/3: Mucinous adenocarcinoma	8440-8499: cystic, mucinous and serous neoplasms	XIf3 Carcinomas of appendix	Appendix	XI(f) Other and unspecified carcinomas	XI(f.3) Carcinomas of appendix	Not Brain	10.3 Fibromixoma and low grade mucinous adenocarcinoma of the appendix	Blank(s)	Distant	Blank(s)	Distant	Blank(s)	Blank(s)	Blank(s)	Blank(s)	Blank(s)	Blank(s)	Blank(s)	Blank(s)	Blank(s)	Blank(s)	Blank(s)	Blank(s)	Blank(s)	Blank(s)	Blank(s)	Blank(s)	Blank(s)
75-79 years	Male	2000	Black	Non-Hispanic Black	Appendix	Malignant	Appendix	Appendix	9.3.4.1.3 Appendix - other	Colon	C18.1-Appendix	181	8480	Malignant	Moderately differentiated; Grade II	Blank(s)	Blank(s)	Not a paired site	Positive histology	8480/3: Mucinous adenocarcinoma	8480/3: Mucinous adenocarcinoma	8440-8499: cystic, mucinous and serous neoplasms	XIf3 Carcinomas of appendix	Appendix	XI(f) Other and unspecified carcinomas	XI(f.3) Carcinomas of appendix	Not Brain	10.3 Fibromixoma and low grade mucinous adenocarcinoma of the appendix	Blank(s)	Localized	Blank(s)	Localized	Blank(s)	Blank(s)	Blank(s)	Blank(s)	Blank(s)	Blank(s)	Blank(s)	Blank(s)	Blank(s)	Blank(s)	Blank(s)	Blank(s)	Blank(s)	Blank(s)	Blank(s)	Blank(s)	Blank(s)
45-49 years	Male	2000	Black	Non-Hispanic Black	Appendix	Malignant	Appendix	Appendix	9.3.4.1.3 Appendix - other	Colon	C18.1-Appendix	181	8490	Malignant	Unknown	Blank(s)	Blank(s)	Not a paired site	Positive histology	8490/3: Signet ring cell carcinoma	8490/3: Signet ring cell carcinoma	8440-8499: cystic, mucinous and serous neoplasms	XIf3 Carcinomas of appendix	Appendix	XI(f) Other and unspecified carcinomas	XI(f.3) Carcinomas of appendix	Not Brain	10.1 Adenocarcinoma with variants of colon	Blank(s)	Distant	Blank(s)	Distant	Blank(s)	Blank(s)	Blank(s)	Blank(s)	Blank(s)	Blank(s)	Blank(s)	Blank(s)	Blank(s)	Blank(s)	Blank(s)	Blank(s)	Blank(s)	Blank(s)	Blank(s)	Blank(s)	Blank(s)
55-59 years	Female	2000	White	Non-Hispanic White	Appendix	Malignant	Appendix	Appendix	9.3.4.1.3 Appendix - other	Colon	C18.1-Appendix	181	8480	Malignant	Moderately differentiated; Grade II	Blank(s)	Blank(s)	Not a paired site	Positive histology	8480/3: Mucinous adenocarcinoma	8480/3: Mucinous adenocarcinoma	8440-8499: cystic, mucinous and serous neoplasms	XIf3 Carcinomas of appendix	Appendix	XI(f) Other and unspecified carcinomas	XI(f.3) Carcinomas of appendix	Not Brain	10.3 Fibromixoma and low grade mucinous adenocarcinoma of the appendix	Blank(s)	Distant	Blank(s)	Distant	Blank(s)	Blank(s)	Blank(s)	Blank(s)	Blank(s)	Blank(s)	Blank(s)	Blank(s)	Blank(s)	Blank(s)	Blank(s)	Blank(s)	Blank(s)	Blank(s)	Blank(s)	Blank(s)	Blank(s)
65-69 years	Female	2000	White	Non-Hispanic White	Appendix	Malignant	Appendix	Appendix	9.3.4.1.3 Appendix - other	Colon	C18.1-Appendix	181	8490	Malignant	Unknown	Blank(s)	Blank(s)	Not a paired site	Positive histology	8490/3: Signet ring cell carcinoma	8490/3: Signet ring cell carcinoma	8440-8499: cystic, mucinous and serous neoplasms	XIf3 Carcinomas of appendix	Appendix	XI(f) Other and unspecified carcinomas	XI(f.3) Carcinomas of appendix	Not Brain	10.1 Adenocarcinoma with variants of colon	Blank(s)	Distant	Blank(s)	Distant	Blank(s)	Blank(s)	Blank(s)	Blank(s)	Blank(s)	Blank(s)	Blank(s)	Blank(s)	Blank(s)	Blank(s)	Blank(s)	Blank(s)	Blank(s)	Blank(s)	Blank(s)	Blank(s)	Blank(s)
55-59 years	Female	2000	Black	Non-Hispanic Black	Appendix	Malignant	Appendix	Appendix	9.3.4.1.1 NET	Colon	C18.1-Appendix	181	8243	Malignant	Unknown	Blank(s)	Blank(s)	Not a paired site	Positive histology	8243/3: Goblet cell carcinoid	8243/3: Goblet cell carcinoid	8140-8389: adenomas and adenocarcinomas	XIf3 Carcinomas of appendix	Appendix	XI(f) Other and unspecified carcinomas	XI(f.3) Carcinomas of appendix	Not Brain	54.1 Well diff not functioning endocrine carc of pancreas and digestive tract	Blank(s)	Localized	Blank(s)	Localized	Blank(s)	Blank(s)	Blank(s)	Blank(s)	Blank(s)	Blank(s)	Blank(s)	Blank(s)	Blank(s)	Blank(s)	Blank(s)	Blank(s)	Blank(s)	Blank(s)	Blank(s)	Blank(s)	Blank(s)
60-64 years	Female	2000	Asian or Pacific Islander	Non-Hispanic Asian or Pacific Islander	Appendix	Malignant	Appendix	Appendix	9.3.4.1.3 Appendix - other	Colon	C18.1-Appendix	181	8470	Malignant	Unknown	Blank(s)	Blank(s)	Not a paired site	Positive histology	8470/3: Mucinous cystadenocarcinoma, NOS	8470/3: Mucinous cystadenocarcinoma, NOS	8440-8499: cystic, mucinous and serous neoplasms	XIf3 Carcinomas of appendix	Appendix	X(d) Gonadal carcinomas	X(d) Gonadal carcinomas	Not Brain	69 Not Classified	Blank(s)	Distant	Blank(s)	Distant	Blank(s)	Blank(s)	Blank(s)	Blank(s)	Blank(s)	Blank(s)	Blank(s)	Blank(s)	Blank(s)	Blank(s)	Blank(s)	Blank(s)	Blank(s)	Blank(s)	Blank(s)	Blank(s)	Blank(s)
50-54 years	Male	2000	White	Non-Hispanic White	Appendix	Malignant	Appendix	Appendix	9.3.4.1.3 Appendix - other	Colon	C18.1-Appendix	181	8480	Malignant	Moderately differentiated; Grade II	Blank(s)	Blank(s)	Not a paired site	Positive histology	8480/3: Mucinous adenocarcinoma	8480/3: Mucinous adenocarcinoma	8440-8499: cystic, mucinous and serous neoplasms	XIf3 Carcinomas of appendix	Appendix	XI(f) Other and unspecified carcinomas	XI(f.3) Carcinomas of appendix	Not Brain	10.3 Fibromixoma and low grade mucinous adenocarcinoma of the appendix	Blank(s)	Regional	Blank(s)	Distant	Blank(s)	Blank(s)	Blank(s)	Blank(s)	Blank(s)	Blank(s)	Blank(s)	Blank(s)	Blank(s)	Blank(s)	Blank(s)	Blank(s)	Blank(s)	Blank(s)	Blank(s)	Blank(s)	Blank(s)
65-69 years	Female	2000	White	Hispanic (All Races)	Appendix	Malignant	Appendix	Appendix	9.3.4.1.3 Appendix - other	Colon	C18.1-Appendix	181	8481	Malignant	Well differentiated; Grade I	Blank(s)	Blank(s)	Not a paired site	Positive histology	8481/3: Mucin-producing adenocarcinoma	8481/3: Mucin-producing adenocarcinoma	8440-8499: cystic, mucinous and serous neoplasms	XIf3 Carcinomas of appendix	Appendix	XI(f) Other and unspecified carcinomas	XI(f.3) Carcinomas of appendix	Not Brain	10.3 Fibromixoma and low grade mucinous adenocarcinoma of the appendix	Blank(s)	Distant	Blank(s)	Distant	Blank(s)	Blank(s)	Blank(s)	Blank(s)	Blank(s)	Blank(s)	Blank(s)	Blank(s)	Blank(s)	Blank(s)	Blank(s)	Blank(s)	Blank(s)	Blank(s)	Blank(s)	Blank(s)	Blank(s)
45-49 years	Female	2000	White	Non-Hispanic White	Appendix	Malignant	Appendix	Appendix	9.3.4.1.1 NET	Colon	C18.1-Appendix	181	8243	Malignant	Unknown	Blank(s)	Blank(s)	Not a paired site	Positive histology	8243/3: Goblet cell carcinoid	8243/3: Goblet cell carcinoid	8140-8389: adenomas and adenocarcinomas	XIf3 Carcinomas of appendix	Appendix	XI(f) Other and unspecified carcinomas	XI(f.3) Carcinomas of appendix	Not Brain	54.1 Well diff not functioning endocrine carc of pancreas and digestive tract	Blank(s)	Localized	Blank(s)	Localized	Blank(s)	Blank(s)	Blank(s)	Blank(s)	Blank(s)	Blank(s)	Blank(s)	Blank(s)	Blank(s)	Blank(s)	Blank(s)	Blank(s)	Blank(s)	Blank(s)	Blank(s)	Blank(s)	Blank(s)
75-79 years	Male	2000	White	Non-Hispanic White	Appendix	Malignant	Appendix	Appendix	9.3.4.1.3 Appendix - other	Colon	C18.1-Appendix	181	8560	Malignant	Poorly differentiated; Grade III	Blank(s)	Blank(s)	Not a paired site	Positive histology	8560/3: Adenosquamous carcinoma	8560/3: Adenosquamous carcinoma	8560-8579: complex epithelial neoplasms	XIf3 Carcinomas of appendix	Appendix	XI(f) Other and unspecified carcinomas	XI(f.3) Carcinomas of appendix	Not Brain	10.1 Adenocarcinoma with variants of colon	Blank(s)	Distant	Blank(s)	Distant	Blank(s)	Blank(s)	Blank(s)	Blank(s)	Blank(s)	Blank(s)	Blank(s)	Blank(s)	Blank(s)	Blank(s)	Blank(s)	Blank(s)	Blank(s)	Blank(s)	Blank(s)	Blank(s)	Blank(s)
75-79 years	Female	2000	White	Non-Hispanic White	Appendix	Malignant	Appendix	Appendix	9.3.4.1.3 Appendix - other	Colon	C18.1-Appendix	181	8140	Malignant	Moderately differentiated; Grade II	Blank(s)	Blank(s)	Not a paired site	Positive histology	8140/3: Adenocarcinoma, NOS	8140/3: Adenocarcinoma, NOS	8140-8389: adenomas and adenocarcinomas	XIf3 Carcinomas of appendix	Appendix	XI(f) Other and unspecified carcinomas	XI(f.3) Carcinomas of appendix	Not Brain	10.1 Adenocarcinoma with variants of colon	Blank(s)	Distant	Blank(s)	Distant	Blank(s)	Blank(s)	Blank(s)	Blank(s)	Blank(s)	Blank(s)	Blank(s)	Blank(s)	Blank(s)	Blank(s)	Blank(s)	Blank(s)	Blank(s)	Blank(s)	Blank(s)	Blank(s)	Blank(s)
50-54 years	Female	2000	White	Non-Hispanic White	Appendix	Malignant	Appendix	Appendix	9.3.4.1.3 Appendix - other	Colon	C18.1-Appendix	181	8480	Malignant	Undifferentiated; anaplastic; Grade IV	Blank(s)	Blank(s)	Not a paired site	Positive histology	8480/3: Mucinous adenocarcinoma	8480/3: Mucinous adenocarcinoma	8440-8499: cystic, mucinous and serous neoplasms	XIf3 Carcinomas of appendix	Appendix	XI(f) Other and unspecified carcinomas	XI(f.3) Carcinomas of appendix	Not Brain	10.3 Fibromixoma and low grade mucinous adenocarcinoma of the appendix	Blank(s)	Distant	Blank(s)	Distant	Blank(s)	Blank(s)	Blank(s)	Blank(s)	Blank(s)	Blank(s)	Blank(s)	Blank(s)	Blank(s)	Blank(s)	Blank(s)	Blank(s)	Blank(s)	Blank(s)	Blank(s)	Blank(s)	Blank(s)
40-44 years	Female	2000	White	Hispanic (All Races)	Appendix	Malignant	Appendix	Appendix	9.3.4.1.3 Appendix - other	Colon	C18.1-Appendix	181	8480	Malignant	Well differentiated; Grade I	Blank(s)	Blank(s)	Not a paired site	Positive histology	8480/3: Mucinous adenocarcinoma	8480/3: Mucinous adenocarcinoma	8440-8499: cystic, mucinous and serous neoplasms	XIf3 Carcinomas of appendix	Appendix	XI(f) Other and unspecified carcinomas	XI(f.3) Carcinomas of appendix	Not Brain	10.3 Fibromixoma and low grade mucinous adenocarcinoma of the appendix	Blank(s)	Distant	Blank(s)	Regional	Blank(s)	Blank(s)	Blank(s)	Blank(s)	Blank(s)	Blank(s)	Blank(s)	Blank(s)	Blank(s)	Blank(s)	Blank(s)	Blank(s)	Blank(s)	Blank(s)	Blank(s)	Blank(s)	Blank(s)
55-59 years	Female	2000	White	Non-Hispanic White	Appendix	Malignant	Appendix	Appendix	9.3.4.1.3 Appendix - other	Colon	C18.1-Appendix	181	8490	Malignant	Poorly differentiated; Grade III	Blank(s)	Blank(s)	Not a paired site	Positive histology	8490/3: Signet ring cell carcinoma	8490/3: Signet ring cell carcinoma	8440-8499: cystic, mucinous and serous neoplasms	XIf3 Carcinomas of appendix	Appendix	XI(f) Other and unspecified carcinomas	XI(f.3) Carcinomas of appendix	Not Brain	10.1 Adenocarcinoma with variants of colon	Blank(s)	Regional	Blank(s)	Regional	Blank(s)	Blank(s)	Blank(s)	Blank(s)	Blank(s)	Blank(s)	Blank(s)	Blank(s)	Blank(s)	Blank(s)	Blank(s)	Blank(s)	Blank(s)	Blank(s)	Blank(s)	Blank(s)	Blank(s)
55-59 years	Female	2000	White	Non-Hispanic White	Appendix	Malignant	Appendix	Appendix	9.3.4.1.1 NET	Colon	C18.1-Appendix	181	8243	Malignant	Unknown	Blank(s)	Blank(s)	Not a paired site	Positive histology	8243/3: Goblet cell carcinoid	8243/3: Goblet cell carcinoid	8140-8389: adenomas and adenocarcinomas	XIf3 Carcinomas of appendix	Appendix	XI(f) Other and unspecified carcinomas	XI(f.3) Carcinomas of appendix	Not Brain	54.1 Well diff not functioning endocrine carc of pancreas and digestive tract	Blank(s)	Regional	Blank(s)	Regional	Blank(s)	Blank(s)	Blank(s)	Blank(s)	Blank(s)	Blank(s)	Blank(s)	Blank(s)	Blank(s)	Blank(s)	Blank(s)	Blank(s)	Blank(s)	Blank(s)	Blank(s)	Blank(s)	Blank(s)
40-44 years	Female	2000	White	Hispanic (All Races)	Appendix	Malignant	Appendix	Appendix	9.3.4.1.3 Appendix - other	Colon	C18.1-Appendix	181	8140	Malignant	Moderately differentiated; Grade II	Blank(s)	Blank(s)	Not a paired site	Positive histology	8140/3: Adenocarcinoma, NOS	8140/3: Adenocarcinoma, NOS	8140-8389: adenomas and adenocarcinomas	XIf3 Carcinomas of appendix	Appendix	XI(f) Other and unspecified carcinomas	XI(f.3) Carcinomas of appendix	Not Brain	10.1 Adenocarcinoma with variants of colon	Blank(s)	Localized	Blank(s)	Localized	Blank(s)	Blank(s)	Blank(s)	Blank(s)	Blank(s)	Blank(s)	Blank(s)	Blank(s)	Blank(s)	Blank(s)	Blank(s)	Blank(s)	Blank(s)	Blank(s)	Blank(s)	Blank(s)	Blank(s)
45-49 years	Male	2000	White	Non-Hispanic White	Appendix	Malignant	Appendix	Appendix	9.3.4.1.3 Appendix - other	Colon	C18.1-Appendix	181	8480	Malignant	Unknown	Blank(s)	Blank(s)	Not a paired site	Positive histology	8480/3: Mucinous adenocarcinoma	8480/3: Mucinous adenocarcinoma	8440-8499: cystic, mucinous and serous neoplasms	XIf3 Carcinomas of appendix	Appendix	XI(f) Other and unspecified carcinomas	XI(f.3) Carcinomas of appendix	Not Brain	10.3 Fibromixoma and low grade mucinous adenocarcinoma of the appendix	Blank(s)	Distant	Blank(s)	Distant	Blank(s)	Blank(s)	Blank(s)	Blank(s)	Blank(s)	Blank(s)	Blank(s)	Blank(s)	Blank(s)	Blank(s)	Blank(s)	Blank(s)	Blank(s)	Blank(s)	Blank(s)	Blank(s)	Blank(s)
60-64 years	Male	2000	Black	Non-Hispanic Black	Appendix	Malignant	Appendix	Appendix	9.3.4.1.1 NET	Colon	C18.1-Appendix	181	8243	Malignant	Unknown	Blank(s)	Blank(s)	Not a paired site	Positive histology	8243/3: Goblet cell carcinoid	8243/3: Goblet cell carcinoid	8140-8389: adenomas and adenocarcinomas	XIf3 Carcinomas of appendix	Appendix	XI(f) Other and unspecified carcinomas	XI(f.3) Carcinomas of appendix	Not Brain	54.1 Well diff not functioning endocrine carc of pancreas and digestive tract	Blank(s)	Regional	Blank(s)	Regional	Blank(s)	Blank(s)	Blank(s)	Blank(s)	Blank(s)	Blank(s)	Blank(s)	Blank(s)	Blank(s)	Blank(s)	Blank(s)	Blank(s)	Blank(s)	Blank(s)	Blank(s)	Blank(s)	Blank(s)
55-59 years	Male	2000	White	Non-Hispanic White	Appendix	Malignant	Appendix	Appendix	9.3.4.1.3 Appendix - other	Colon	C18.1-Appendix	181	8481	Malignant	Unknown	Blank(s)	Blank(s)	Not a paired site	Positive histology	8481/3: Mucin-producing adenocarcinoma	8481/3: Mucin-producing adenocarcinoma	8440-8499: cystic, mucinous and serous neoplasms	XIf3 Carcinomas of appendix	Appendix	XI(f) Other and unspecified carcinomas	XI(f.3) Carcinomas of appendix	Not Brain	10.3 Fibromixoma and low grade mucinous adenocarcinoma of the appendix	Blank(s)	Distant	Blank(s)	Distant	Blank(s)	Blank(s)	Blank(s)	Blank(s)	Blank(s)	Blank(s)	Blank(s)	Blank(s)	Blank(s)	Blank(s)	Blank(s)	Blank(s)	Blank(s)	Blank(s)	Blank(s)	Blank(s)	Blank(s)
40-44 years	Female	2000	White	Non-Hispanic White	Appendix	Malignant	Appendix	Appendix	9.3.4.1.3 Appendix - other	Colon	C18.1-Appendix	181	8140	Malignant	Moderately differentiated; Grade II	Blank(s)	Blank(s)	Not a paired site	Positive histology	8140/3: Adenocarcinoma, NOS	8140/3: Adenocarcinoma, NOS	8140-8389: adenomas and adenocarcinomas	XIf3 Carcinomas of appendix	Appendix	XI(f) Other and unspecified carcinomas	XI(f.3) Carcinomas of appendix	Not Brain	10.1 Adenocarcinoma with variants of colon	Blank(s)	Localized	Blank(s)	Localized	Blank(s)	Blank(s)	Blank(s)	Blank(s)	Blank(s)	Blank(s)	Blank(s)	Blank(s)	Blank(s)	Blank(s)	Blank(s)	Blank(s)	Blank(s)	Blank(s)	Blank(s)	Blank(s)	Blank(s)
70-74 years	Female	2000	White	Non-Hispanic White	Appendix	Malignant	Appendix	Appendix	9.3.4.1.3 Appendix - other	Colon	C18.1-Appendix	181	8140	Malignant	Poorly differentiated; Grade III	Blank(s)	Blank(s)	Not a paired site	Positive histology	8140/3: Adenocarcinoma, NOS	8140/3: Adenocarcinoma, NOS	8140-8389: adenomas and adenocarcinomas	XIf3 Carcinomas of appendix	Appendix	XI(f) Other and unspecified carcinomas	XI(f.3) Carcinomas of appendix	Not Brain	10.1 Adenocarcinoma with variants of colon	Blank(s)	Localized	Blank(s)	Localized	Blank(s)	Blank(s)	Blank(s)	Blank(s)	Blank(s)	Blank(s)	Blank(s)	Blank(s)	Blank(s)	Blank(s)	Blank(s)	Blank(s)	Blank(s)	Blank(s)	Blank(s)	Blank(s)	Blank(s)
65-69 years	Male	2000	White	Non-Hispanic White	Appendix	Malignant	Appendix	Appendix	9.3.4.1.3 Appendix - other	Colon	C18.1-Appendix	181	8480	Malignant	Moderately differentiated; Grade II	Blank(s)	Blank(s)	Not a paired site	Positive histology	8480/3: Mucinous adenocarcinoma	8480/3: Mucinous adenocarcinoma	8440-8499: cystic, mucinous and serous neoplasms	XIf3 Carcinomas of appendix	Appendix	XI(f) Other and unspecified carcinomas	XI(f.3) Carcinomas of appendix	Not Brain	10.3 Fibromixoma and low grade mucinous adenocarcinoma of the appendix	Blank(s)	Distant	Blank(s)	Distant	Blank(s)	Blank(s)	Blank(s)	Blank(s)	Blank(s)	Blank(s)	Blank(s)	Blank(s)	Blank(s)	Blank(s)	Blank(s)	Blank(s)	Blank(s)	Blank(s)	Blank(s)	Blank(s)	Blank(s)
70-74 years	Female	2000	White	Non-Hispanic White	Appendix	Malignant	Appendix	Appendix	9.3.4.1.3 Appendix - other	Colon	C18.1-Appendix	181	8470	Malignant	Well differentiated; Grade I	Blank(s)	Blank(s)	Not a paired site	Positive histology	8470/3: Mucinous cystadenocarcinoma, NOS	8470/3: Mucinous cystadenocarcinoma, NOS	8440-8499: cystic, mucinous and serous neoplasms	XIf3 Carcinomas of appendix	Appendix	X(d) Gonadal carcinomas	X(d) Gonadal carcinomas	Not Brain	69 Not Classified	Blank(s)	Distant	Blank(s)	Distant	Blank(s)	Blank(s)	Blank(s)	Blank(s)	Blank(s)	Blank(s)	Blank(s)	Blank(s)	Blank(s)	Blank(s)	Blank(s)	Blank(s)	Blank(s)	Blank(s)	Blank(s)	Blank(s)	Blank(s)
50-54 years	Male	2000	White	Non-Hispanic White	Appendix	Malignant	Appendix	Appendix	9.3.4.1.3 Appendix - other	Colon	C18.1-Appendix	181	8481	Malignant	Moderately differentiated; Grade II	Blank(s)	Blank(s)	Not a paired site	Positive histology	8481/3: Mucin-producing adenocarcinoma	8481/3: Mucin-producing adenocarcinoma	8440-8499: cystic, mucinous and serous neoplasms	XIf3 Carcinomas of appendix	Appendix	XI(f) Other and unspecified carcinomas	XI(f.3) Carcinomas of appendix	Not Brain	10.3 Fibromixoma and low grade mucinous adenocarcinoma of the appendix	Blank(s)	Regional	Blank(s)	Regional	Blank(s)	Blank(s)	Blank(s)	Blank(s)	Blank(s)	Blank(s)	Blank(s)	Blank(s)	Blank(s)	Blank(s)	Blank(s)	Blank(s)	Blank(s)	Blank(s)	Blank(s)	Blank(s)	Blank(s)
35-39 years	Male	2000	White	Non-Hispanic White	Appendix	Malignant	Appendix	Appendix	9.3.4.1.1 NET	Colon	C18.1-Appendix	181	8245	Malignant	Unknown	Blank(s)	Blank(s)	Not a paired site	Positive histology	8245/3: Adenocarcinoid tumor	8245/3: Adenocarcinoid tumor	8140-8389: adenomas and adenocarcinomas	XIf3 Carcinomas of appendix	Appendix	XI(f) Other and unspecified carcinomas	XI(f.3) Carcinomas of appendix	Not Brain	54.1 Well diff not functioning endocrine carc of pancreas and digestive tract	Blank(s)	Localized	Blank(s)	Localized	Blank(s)	Blank(s)	Blank(s)	Blank(s)	Blank(s)	Blank(s)	Blank(s)	Blank(s)	Blank(s)	Blank(s)	Blank(s)	Blank(s)	Blank(s)	Blank(s)	Blank(s)	Blank(s)	Blank(s)
75-79 years	Female	2000	White	Non-Hispanic White	Appendix	Malignant	Appendix	Appendix	9.3.4.1.1 NET	Colon	C18.1-Appendix	181	8243	Malignant	Unknown	Blank(s)	Blank(s)	Not a paired site	Positive histology	8243/3: Goblet cell carcinoid	8243/3: Goblet cell carcinoid	8140-8389: adenomas and adenocarcinomas	XIf3 Carcinomas of appendix	Appendix	XI(f) Other and unspecified carcinomas	XI(f.3) Carcinomas of appendix	Not Brain	54.1 Well diff not functioning endocrine carc of pancreas and digestive tract	Blank(s)	Localized	Blank(s)	Localized	Blank(s)	Blank(s)	Blank(s)	Blank(s)	Blank(s)	Blank(s)	Blank(s)	Blank(s)	Blank(s)	Blank(s)	Blank(s)	Blank(s)	Blank(s)	Blank(s)	Blank(s)	Blank(s)	Blank(s)
35-39 years	Female	2000	White	Non-Hispanic White	Appendix	Malignant	Appendix	Appendix	9.3.4.1.1 NET	Colon	C18.1-Appendix	181	8245	Malignant	Unknown	Blank(s)	Blank(s)	Not a paired site	Positive histology	8245/3: Adenocarcinoid tumor	8245/3: Adenocarcinoid tumor	8140-8389: adenomas and adenocarcinomas	XIf3 Carcinomas of appendix	Appendix	XI(f) Other and unspecified carcinomas	XI(f.3) Carcinomas of appendix	Not Brain	54.1 Well diff not functioning endocrine carc of pancreas and digestive tract	Blank(s)	Localized	Blank(s)	Localized	Blank(s)	Blank(s)	Blank(s)	Blank(s)	Blank(s)	Blank(s)	Blank(s)	Blank(s)	Blank(s)	Blank(s)	Blank(s)	Blank(s)	Blank(s)	Blank(s)	Blank(s)	Blank(s)	Blank(s)
50-54 years	Female	2000	White	Non-Hispanic White	Appendix	Malignant	Appendix	Appendix	9.3.4.1.3 Appendix - other	Colon	C18.1-Appendix	181	8480	Malignant	Unknown	Blank(s)	Blank(s)	Not a paired site	Positive histology	8480/3: Mucinous adenocarcinoma	8480/3: Mucinous adenocarcinoma	8440-8499: cystic, mucinous and serous neoplasms	XIf3 Carcinomas of appendix	Appendix	XI(f) Other and unspecified carcinomas	XI(f.3) Carcinomas of appendix	Not Brain	10.3 Fibromixoma and low grade mucinous adenocarcinoma of the appendix	Blank(s)	Distant	Blank(s)	Distant	Blank(s)	Blank(s)	Blank(s)	Blank(s)	Blank(s)	Blank(s)	Blank(s)	Blank(s)	Blank(s)	Blank(s)	Blank(s)	Blank(s)	Blank(s)	Blank(s)	Blank(s)	Blank(s)	Blank(s)
65-69 years	Male	2000	White	Non-Hispanic White	Appendix	Malignant	Appendix	Appendix	9.3.4.1.3 Appendix - other	Colon	C18.1-Appendix	181	8490	Malignant	Unknown	Blank(s)	Blank(s)	Not a paired site	Positive histology	8490/3: Signet ring cell carcinoma	8490/3: Signet ring cell carcinoma	8440-8499: cystic, mucinous and serous neoplasms	XIf3 Carcinomas of appendix	Appendix	XI(f) Other and unspecified carcinomas	XI(f.3) Carcinomas of appendix	Not Brain	10.1 Adenocarcinoma with variants of colon	Blank(s)	Localized	Blank(s)	Localized	Blank(s)	Blank(s)	Blank(s)	Blank(s)	Blank(s)	Blank(s)	Blank(s)	Blank(s)	Blank(s)	Blank(s)	Blank(s)	Blank(s)	Blank(s)	Blank(s)	Blank(s)	Blank(s)	Blank(s)
30-34 years	Male	2000	White	Non-Hispanic White	Appendix	Malignant	Appendix	Appendix	9.3.4.1.1 NET	Colon	C18.1-Appendix	181	8245	Malignant	Unknown	Blank(s)	Blank(s)	Not a paired site	Positive histology	8245/3: Adenocarcinoid tumor	8245/3: Adenocarcinoid tumor	8140-8389: adenomas and adenocarcinomas	XIf3 Carcinomas of appendix	Appendix	XI(f) Other and unspecified carcinomas	XI(f.3) Carcinomas of appendix	Not Brain	54.1 Well diff not functioning endocrine carc of pancreas and digestive tract	Blank(s)	Localized	Blank(s)	Localized	Blank(s)	Blank(s)	Blank(s)	Blank(s)	Blank(s)	Blank(s)	Blank(s)	Blank(s)	Blank(s)	Blank(s)	Blank(s)	Blank(s)	Blank(s)	Blank(s)	Blank(s)	Blank(s)	Blank(s)
60-64 years	Female	2000	White	Non-Hispanic White	Appendix	Malignant	Appendix	Appendix	9.3.4.1.3 Appendix - other	Colon	C18.1-Appendix	181	8490	Malignant	Poorly differentiated; Grade III	Blank(s)	Blank(s)	Not a paired site	Positive histology	8490/3: Signet ring cell carcinoma	8490/3: Signet ring cell carcinoma	8440-8499: cystic, mucinous and serous neoplasms	XIf3 Carcinomas of appendix	Appendix	XI(f) Other and unspecified carcinomas	XI(f.3) Carcinomas of appendix	Not Brain	10.1 Adenocarcinoma with variants of colon	Blank(s)	Distant	Blank(s)	Distant	Blank(s)	Blank(s)	Blank(s)	Blank(s)	Blank(s)	Blank(s)	Blank(s)	Blank(s)	Blank(s)	Blank(s)	Blank(s)	Blank(s)	Blank(s)	Blank(s)	Blank(s)	Blank(s)	Blank(s)
50-54 years	Female	2000	White	Non-Hispanic White	Appendix	Malignant	Appendix	Appendix	9.3.4.1.3 Appendix - other	Colon	C18.1-Appendix	181	8480	Malignant	Well differentiated; Grade I	Blank(s)	Blank(s)	Not a paired site	Positive histology	8480/3: Mucinous adenocarcinoma	8480/3: Mucinous adenocarcinoma	8440-8499: cystic, mucinous and serous neoplasms	XIf3 Carcinomas of appendix	Appendix	XI(f) Other and unspecified carcinomas	XI(f.3) Carcinomas of appendix	Not Brain	10.3 Fibromixoma and low grade mucinous adenocarcinoma of the appendix	Blank(s)	Distant	Blank(s)	Distant	Blank(s)	Blank(s)	Blank(s)	Blank(s)	Blank(s)	Blank(s)	Blank(s)	Blank(s)	Blank(s)	Blank(s)	Blank(s)	Blank(s)	Blank(s)	Blank(s)	Blank(s)	Blank(s)	Blank(s)
50-54 years	Female	2000	Asian or Pacific Islander	Non-Hispanic Asian or Pacific Islander	Appendix	Malignant	Appendix	Appendix	9.3.4.1.3 Appendix - other	Colon	C18.1-Appendix	181	8481	Malignant	Unknown	Blank(s)	Blank(s)	Not a paired site	Positive histology	8481/3: Mucin-producing adenocarcinoma	8481/3: Mucin-producing adenocarcinoma	8440-8499: cystic, mucinous and serous neoplasms	XIf3 Carcinomas of appendix	Appendix	XI(f) Other and unspecified carcinomas	XI(f.3) Carcinomas of appendix	Not Brain	10.3 Fibromixoma and low grade mucinous adenocarcinoma of the appendix	Blank(s)	Regional	Blank(s)	Regional	Blank(s)	Blank(s)	Blank(s)	Blank(s)	Blank(s)	Blank(s)	Blank(s)	Blank(s)	Blank(s)	Blank(s)	Blank(s)	Blank(s)	Blank(s)	Blank(s)	Blank(s)	Blank(s)	Blank(s)
45-49 years	Male	2000	White	Non-Hispanic White	Appendix	Malignant	Appendix	Appendix	9.3.4.1.3 Appendix - other	Colon	C18.1-Appendix	181	8480	Malignant	Well differentiated; Grade I	Blank(s)	Blank(s)	Not a paired site	Positive histology	8480/3: Mucinous adenocarcinoma	8480/3: Mucinous adenocarcinoma	8440-8499: cystic, mucinous and serous neoplasms	XIf3 Carcinomas of appendix	Appendix	XI(f) Other and unspecified carcinomas	XI(f.3) Carcinomas of appendix	Not Brain	10.3 Fibromixoma and low grade mucinous adenocarcinoma of the appendix	Blank(s)	Localized	Blank(s)	Localized	Blank(s)	Blank(s)	Blank(s)	Blank(s)	Blank(s)	Blank(s)	Blank(s)	Blank(s)	Blank(s)	Blank(s)	Blank(s)	Blank(s)	Blank(s)	Blank(s)	Blank(s)	Blank(s)	Blank(s)
50-54 years	Female	2000	White	Hispanic (All Races)	Appendix	Malignant	Appendix	Appendix	9.3.4.1.3 Appendix - other	Colon	C18.1-Appendix	181	8481	Malignant	Moderately differentiated; Grade II	Blank(s)	Blank(s)	Not a paired site	Positive histology	8481/3: Mucin-producing adenocarcinoma	8481/3: Mucin-producing adenocarcinoma	8440-8499: cystic, mucinous and serous neoplasms	XIf3 Carcinomas of appendix	Appendix	XI(f) Other and unspecified carcinomas	XI(f.3) Carcinomas of appendix	Not Brain	10.3 Fibromixoma and low grade mucinous adenocarcinoma of the appendix	Blank(s)	Distant	Blank(s)	Distant	Blank(s)	Blank(s)	Blank(s)	Blank(s)	Blank(s)	Blank(s)	Blank(s)	Blank(s)	Blank(s)	Blank(s)	Blank(s)	Blank(s)	Blank(s)	Blank(s)	Blank(s)	Blank(s)	Blank(s)
50-54 years	Female	2000	White	Hispanic (All Races)	Appendix	Malignant	Appendix	Appendix	9.3.4.1.3 Appendix - other	Colon	C18.1-Appendix	181	8140	Malignant	Moderately differentiated; Grade II	Blank(s)	Blank(s)	Not a paired site	Positive histology	8140/3: Adenocarcinoma, NOS	8140/3: Adenocarcinoma, NOS	8140-8389: adenomas and adenocarcinomas	XIf3 Carcinomas of appendix	Appendix	XI(f) Other and unspecified carcinomas	XI(f.3) Carcinomas of appendix	Not Brain	10.1 Adenocarcinoma with variants of colon	Blank(s)	Distant	Blank(s)	Distant	Blank(s)	Blank(s)	Blank(s)	Blank(s)	Blank(s)	Blank(s)	Blank(s)	Blank(s)	Blank(s)	Blank(s)	Blank(s)	Blank(s)	Blank(s)	Blank(s)	Blank(s)	Blank(s)	Blank(s)
50-54 years	Female	2000	Asian or Pacific Islander	Non-Hispanic Asian or Pacific Islander	Appendix	Malignant	Appendix	Appendix	9.3.4.1.3 Appendix - other	Colon	C18.1-Appendix	181	8140	Malignant	Moderately differentiated; Grade II	Blank(s)	Blank(s)	Not a paired site	Positive histology	8140/3: Adenocarcinoma, NOS	8140/3: Adenocarcinoma, NOS	8140-8389: adenomas and adenocarcinomas	XIf3 Carcinomas of appendix	Appendix	XI(f) Other and unspecified carcinomas	XI(f.3) Carcinomas of appendix	Not Brain	10.1 Adenocarcinoma with variants of colon	Blank(s)	Distant	Blank(s)	Distant	Blank(s)	Blank(s)	Blank(s)	Blank(s)	Blank(s)	Blank(s)	Blank(s)	Blank(s)	Blank(s)	Blank(s)	Blank(s)	Blank(s)	Blank(s)	Blank(s)	Blank(s)	Blank(s)	Blank(s)
60-64 years	Female	2000	White	Non-Hispanic White	Appendix	Malignant	Appendix	Appendix	9.3.4.1.3 Appendix - other	Colon	C18.1-Appendix	181	8480	Malignant	Well differentiated; Grade I	Blank(s)	Blank(s)	Not a paired site	Positive histology	8480/3: Mucinous adenocarcinoma	8480/3: Mucinous adenocarcinoma	8440-8499: cystic, mucinous and serous neoplasms	XIf3 Carcinomas of appendix	Appendix	XI(f) Other and unspecified carcinomas	XI(f.3) Carcinomas of appendix	Not Brain	10.3 Fibromixoma and low grade mucinous adenocarcinoma of the appendix	Blank(s)	Distant	Blank(s)	Distant	Blank(s)	Blank(s)	Blank(s)	Blank(s)	Blank(s)	Blank(s)	Blank(s)	Blank(s)	Blank(s)	Blank(s)	Blank(s)	Blank(s)	Blank(s)	Blank(s)	Blank(s)	Blank(s)	Blank(s)
60-64 years	Male	2000	White	Non-Hispanic White	Appendix	Malignant	Appendix	Appendix	9.3.4.1.3 Appendix - other	Colon	C18.1-Appendix	181	8490	Malignant	Unknown	Blank(s)	Blank(s)	Not a paired site	Positive histology	8490/3: Signet ring cell carcinoma	8490/3: Signet ring cell carcinoma	8440-8499: cystic, mucinous and serous neoplasms	XIf3 Carcinomas of appendix	Appendix	XI(f) Other and unspecified carcinomas	XI(f.3) Carcinomas of appendix	Not Brain	10.1 Adenocarcinoma with variants of colon	Blank(s)	Distant	Blank(s)	Distant	Blank(s)	Blank(s)	Blank(s)	Blank(s)	Blank(s)	Blank(s)	Blank(s)	Blank(s)	Blank(s)	Blank(s)	Blank(s)	Blank(s)	Blank(s)	Blank(s)	Blank(s)	Blank(s)	Blank(s)
60-64 years	Male	2000	White	Hispanic (All Races)	Appendix	Malignant	Appendix	Appendix	9.3.4.1.3 Appendix - other	Colon	C18.1-Appendix	181	8480	Malignant	Unknown	Blank(s)	Blank(s)	Not a paired site	Positive histology	8480/3: Mucinous adenocarcinoma	8480/3: Mucinous adenocarcinoma	8440-8499: cystic, mucinous and serous neoplasms	XIf3 Carcinomas of appendix	Appendix	XI(f) Other and unspecified carcinomas	XI(f.3) Carcinomas of appendix	Not Brain	10.3 Fibromixoma and low grade mucinous adenocarcinoma of the appendix	Blank(s)	Distant	Blank(s)	Distant	Blank(s)	Blank(s)	Blank(s)	Blank(s)	Blank(s)	Blank(s)	Blank(s)	Blank(s)	Blank(s)	Blank(s)	Blank(s)	Blank(s)	Blank(s)	Blank(s)	Blank(s)	Blank(s)	Blank(s)
55-59 years	Female	2000	White	Non-Hispanic White	Appendix	Malignant	Appendix	Appendix	9.3.4.1.3 Appendix - other	Colon	C18.1-Appendix	181	8480	Malignant	Poorly differentiated; Grade III	Blank(s)	Blank(s)	Not a paired site	Positive histology	8480/3: Mucinous adenocarcinoma	8480/3: Mucinous adenocarcinoma	8440-8499: cystic, mucinous and serous neoplasms	XIf3 Carcinomas of appendix	Appendix	XI(f) Other and unspecified carcinomas	XI(f.3) Carcinomas of appendix	Not Brain	10.3 Fibromixoma and low grade mucinous adenocarcinoma of the appendix	Blank(s)	Distant	Blank(s)	Distant	Blank(s)	Blank(s)	Blank(s)	Blank(s)	Blank(s)	Blank(s)	Blank(s)	Blank(s)	Blank(s)	Blank(s)	Blank(s)	Blank(s)	Blank(s)	Blank(s)	Blank(s)	Blank(s)	Blank(s)
35-39 years	Female	2000	White	Non-Hispanic White	Appendix	Malignant	Appendix	Appendix	9.3.4.1.3 Appendix - other	Colon	C18.1-Appendix	181	8480	Malignant	Well differentiated; Grade I	Blank(s)	Blank(s)	Not a paired site	Positive histology	8480/3: Mucinous adenocarcinoma	8480/3: Mucinous adenocarcinoma	8440-8499: cystic, mucinous and serous neoplasms	XIf3 Carcinomas of appendix	Appendix	XI(f) Other and unspecified carcinomas	XI(f.3) Carcinomas of appendix	Not Brain	10.3 Fibromixoma and low grade mucinous adenocarcinoma of the appendix	Blank(s)	Distant	Blank(s)	Distant	Blank(s)	Blank(s)	Blank(s)	Blank(s)	Blank(s)	Blank(s)	Blank(s)	Blank(s)	Blank(s)	Blank(s)	Blank(s)	Blank(s)	Blank(s)	Blank(s)	Blank(s)	Blank(s)	Blank(s)
50-54 years	Female	2000	White	Non-Hispanic White	Appendix	Malignant	Appendix	Appendix	9.3.4.1.3 Appendix - other	Colon	C18.1-Appendix	181	8490	Malignant	Unknown	Blank(s)	Blank(s)	Not a paired site	Positive histology	8490/3: Signet ring cell carcinoma	8490/3: Signet ring cell carcinoma	8440-8499: cystic, mucinous and serous neoplasms	XIf3 Carcinomas of appendix	Appendix	XI(f) Other and unspecified carcinomas	XI(f.3) Carcinomas of appendix	Not Brain	10.1 Adenocarcinoma with variants of colon	Blank(s)	Distant	Blank(s)	Distant	Blank(s)	Blank(s)	Blank(s)	Blank(s)	Blank(s)	Blank(s)	Blank(s)	Blank(s)	Blank(s)	Blank(s)	Blank(s)	Blank(s)	Blank(s)	Blank(s)	Blank(s)	Blank(s)	Blank(s)
55-59 years	Male	2000	White	Non-Hispanic White	Appendix	Malignant	Appendix	Appendix	9.3.4.1.3 Appendix - other	Colon	C18.1-Appendix	181	8140	Malignant	Moderately differentiated; Grade II	Blank(s)	Blank(s)	Not a paired site	Positive histology	8140/3: Adenocarcinoma, NOS	8140/3: Adenocarcinoma, NOS	8140-8389: adenomas and adenocarcinomas	XIf3 Carcinomas of appendix	Appendix	XI(f) Other and unspecified carcinomas	XI(f.3) Carcinomas of appendix	Not Brain	10.1 Adenocarcinoma with variants of colon	Blank(s)	Regional	Blank(s)	Regional	Blank(s)	Blank(s)	Blank(s)	Blank(s)	Blank(s)	Blank(s)	Blank(s)	Blank(s)	Blank(s)	Blank(s)	Blank(s)	Blank(s)	Blank(s)	Blank(s)	Blank(s)	Blank(s)	Blank(s)
60-64 years	Male	2000	White	Non-Hispanic White	Appendix	Malignant	Appendix	Appendix	9.3.4.1.3 Appendix - other	Colon	C18.1-Appendix	181	8263	Malignant	Well differentiated; Grade I	Blank(s)	Blank(s)	Not a paired site	Positive histology	8263/3: Adenocarcinoma in tubulovillous adenoma	8263/3: Adenocarcinoma in tubulovillous adenoma	8140-8389: adenomas and adenocarcinomas	XIf3 Carcinomas of appendix	Appendix	XI(f) Other and unspecified carcinomas	XI(f.3) Carcinomas of appendix	Not Brain	10.1 Adenocarcinoma with variants of colon	Blank(s)	Localized	Blank(s)	Localized	Blank(s)	Blank(s)	Blank(s)	Blank(s)	Blank(s)	Blank(s)	Blank(s)	Blank(s)	Blank(s)	Blank(s)	Blank(s)	Blank(s)	Blank(s)	Blank(s)	Blank(s)	Blank(s)	Blank(s)
60-64 years	Female	2000	White	Non-Hispanic White	Appendix	Malignant	Appendix	Appendix	9.3.4.1.3 Appendix - other	Colon	C18.1-Appendix	181	8140	Malignant	Moderately differentiated; Grade II	Blank(s)	Blank(s)	Not a paired site	Positive histology	8140/3: Adenocarcinoma, NOS	8140/3: Adenocarcinoma, NOS	8140-8389: adenomas and adenocarcinomas	XIf3 Carcinomas of appendix	Appendix	XI(f) Other and unspecified carcinomas	XI(f.3) Carcinomas of appendix	Not Brain	10.1 Adenocarcinoma with variants of colon	Blank(s)	Localized	Blank(s)	Localized	Blank(s)	Blank(s)	Blank(s)	Blank(s)	Blank(s)	Blank(s)	Blank(s)	Blank(s)	Blank(s)	Blank(s)	Blank(s)	Blank(s)	Blank(s)	Blank(s)	Blank(s)	Blank(s)	Blank(s)
70-74 years	Female	2000	White	Non-Hispanic White	Appendix	Malignant	Appendix	Appendix	9.3.4.1.3 Appendix - other	Colon	C18.1-Appendix	181	8140	Malignant	Well differentiated; Grade I	Blank(s)	Blank(s)	Not a paired site	Positive histology	8140/3: Adenocarcinoma, NOS	8140/3: Adenocarcinoma, NOS	8140-8389: adenomas and adenocarcinomas	XIf3 Carcinomas of appendix	Appendix	XI(f) Other and unspecified carcinomas	XI(f.3) Carcinomas of appendix	Not Brain	10.1 Adenocarcinoma with variants of colon	Blank(s)	Localized	Blank(s)	Localized	Blank(s)	Blank(s)	Blank(s)	Blank(s)	Blank(s)	Blank(s)	Blank(s)	Blank(s)	Blank(s)	Blank(s)	Blank(s)	Blank(s)	Blank(s)	Blank(s)	Blank(s)	Blank(s)	Blank(s)
75-79 years	Male	2000	Black	Non-Hispanic Black	Appendix	Malignant	Appendix	Appendix	9.3.4.1.3 Appendix - other	Colon	C18.1-Appendix	181	8480	Malignant	Moderately differentiated; Grade II	Blank(s)	Blank(s)	Not a paired site	Positive histology	8480/3: Mucinous adenocarcinoma	8480/3: Mucinous adenocarcinoma	8440-8499: cystic, mucinous and serous neoplasms	XIf3 Carcinomas of appendix	Appendix	XI(f) Other and unspecified carcinomas	XI(f.3) Carcinomas of appendix	Not Brain	10.3 Fibromixoma and low grade mucinous adenocarcinoma of the appendix	Blank(s)	Regional	Blank(s)	Localized	Blank(s)	Blank(s)	Blank(s)	Blank(s)	Blank(s)	Blank(s)	Blank(s)	Blank(s)	Blank(s)	Blank(s)	Blank(s)	Blank(s)	Blank(s)	Blank(s)	Blank(s)	Blank(s)	Blank(s)
65-69 years	Male	2000	White	Non-Hispanic White	Appendix	Malignant	Appendix	Appendix	9.3.4.1.3 Appendix - other	Colon	C18.1-Appendix	181	8481	Malignant	Unknown	Blank(s)	Blank(s)	Not a paired site	Positive histology	8481/3: Mucin-producing adenocarcinoma	8481/3: Mucin-producing adenocarcinoma	8440-8499: cystic, mucinous and serous neoplasms	XIf3 Carcinomas of appendix	Appendix	XI(f) Other and unspecified carcinomas	XI(f.3) Carcinomas of appendix	Not Brain	10.3 Fibromixoma and low grade mucinous adenocarcinoma of the appendix	Blank(s)	Distant	Blank(s)	Distant	Blank(s)	Blank(s)	Blank(s)	Blank(s)	Blank(s)	Blank(s)	Blank(s)	Blank(s)	Blank(s)	Blank(s)	Blank(s)	Blank(s)	Blank(s)	Blank(s)	Blank(s)	Blank(s)	Blank(s)
45-49 years	Male	2000	White	Non-Hispanic White	Appendix	Malignant	Appendix	Appendix	9.3.4.1.3 Appendix - other	Colon	C18.1-Appendix	181	8490	Malignant	Unknown	Blank(s)	Blank(s)	Not a paired site	Positive histology	8490/3: Signet ring cell carcinoma	8490/3: Signet ring cell carcinoma	8440-8499: cystic, mucinous and serous neoplasms	XIf3 Carcinomas of appendix	Appendix	XI(f) Other and unspecified carcinomas	XI(f.3) Carcinomas of appendix	Not Brain	10.1 Adenocarcinoma with variants of colon	Blank(s)	Regional	Blank(s)	Regional	Blank(s)	Blank(s)	Blank(s)	Blank(s)	Blank(s)	Blank(s)	Blank(s)	Blank(s)	Blank(s)	Blank(s)	Blank(s)	Blank(s)	Blank(s)	Blank(s)	Blank(s)	Blank(s)	Blank(s)
30-34 years	Female	2000	White	Non-Hispanic White	Appendix	Malignant	Appendix	Appendix	9.3.4.1.3 Appendix - other	Colon	C18.1-Appendix	181	8140	Malignant	Moderately differentiated; Grade II	Blank(s)	Blank(s)	Not a paired site	Positive histology	8140/3: Adenocarcinoma, NOS	8140/3: Adenocarcinoma, NOS	8140-8389: adenomas and adenocarcinomas	XIf3 Carcinomas of appendix	Appendix	XI(f) Other and unspecified carcinomas	XI(f.3) Carcinomas of appendix	Not Brain	10.1 Adenocarcinoma with variants of colon	Blank(s)	Localized	Blank(s)	Localized	Blank(s)	Blank(s)	Blank(s)	Blank(s)	Blank(s)	Blank(s)	Blank(s)	Blank(s)	Blank(s)	Blank(s)	Blank(s)	Blank(s)	Blank(s)	Blank(s)	Blank(s)	Blank(s)	Blank(s)
85+ years	Male	2000	White	Non-Hispanic White	Appendix	Malignant	Appendix	Appendix	9.3.4.1.3 Appendix - other	Colon	C18.1-Appendix	181	8140	Malignant	Moderately differentiated; Grade II	Blank(s)	Blank(s)	Not a paired site	Positive histology	8140/3: Adenocarcinoma, NOS	8140/3: Adenocarcinoma, NOS	8140-8389: adenomas and adenocarcinomas	XIf3 Carcinomas of appendix	Appendix	XI(f) Other and unspecified carcinomas	XI(f.3) Carcinomas of appendix	Not Brain	10.1 Adenocarcinoma with variants of colon	Blank(s)	Regional	Blank(s)	Regional	Blank(s)	Blank(s)	Blank(s)	Blank(s)	Blank(s)	Blank(s)	Blank(s)	Blank(s)	Blank(s)	Blank(s)	Blank(s)	Blank(s)	Blank(s)	Blank(s)	Blank(s)	Blank(s)	Blank(s)
85+ years	Female	2000	White	Non-Hispanic White	Appendix	Malignant	Appendix	Appendix	9.3.4.1.3 Appendix - other	Colon	C18.1-Appendix	181	8261	Malignant	Well differentiated; Grade I	Blank(s)	Blank(s)	Not a paired site	Positive histology	8261/3: Adenocarcinoma in villous adenoma	8261/3: Adenocarcinoma in villous adenoma	8140-8389: adenomas and adenocarcinomas	XIf3 Carcinomas of appendix	Appendix	XI(f) Other and unspecified carcinomas	XI(f.3) Carcinomas of appendix	Not Brain	10.1 Adenocarcinoma with variants of colon	Blank(s)	Localized	Blank(s)	Localized	Blank(s)	Blank(s)	Blank(s)	Blank(s)	Blank(s)	Blank(s)	Blank(s)	Blank(s)	Blank(s)	Blank(s)	Blank(s)	Blank(s)	Blank(s)	Blank(s)	Blank(s)	Blank(s)	Blank(s)
70-74 years	Female	2000	White	Non-Hispanic White	Appendix	Malignant	Appendix	Appendix	9.3.4.1.3 Appendix - other	Colon	C18.1-Appendix	181	8480	Malignant	Well differentiated; Grade I	Blank(s)	Blank(s)	Not a paired site	Positive histology	8480/3: Mucinous adenocarcinoma	8480/3: Mucinous adenocarcinoma	8440-8499: cystic, mucinous and serous neoplasms	XIf3 Carcinomas of appendix	Appendix	XI(f) Other and unspecified carcinomas	XI(f.3) Carcinomas of appendix	Not Brain	10.3 Fibromixoma and low grade mucinous adenocarcinoma of the appendix	Blank(s)	Distant	Blank(s)	Distant	Blank(s)	Blank(s)	Blank(s)	Blank(s)	Blank(s)	Blank(s)	Blank(s)	Blank(s)	Blank(s)	Blank(s)	Blank(s)	Blank(s)	Blank(s)	Blank(s)	Blank(s)	Blank(s)	Blank(s)
40-44 years	Female	2000	White	Non-Hispanic White	Appendix	Malignant	Appendix	Appendix	9.3.4.1.3 Appendix - other	Colon	C18.1-Appendix	181	8481	Malignant	Moderately differentiated; Grade II	Blank(s)	Blank(s)	Not a paired site	Positive histology	8481/3: Mucin-producing adenocarcinoma	8481/3: Mucin-producing adenocarcinoma	8440-8499: cystic, mucinous and serous neoplasms	XIf3 Carcinomas of appendix	Appendix	XI(f) Other and unspecified carcinomas	XI(f.3) Carcinomas of appendix	Not Brain	10.3 Fibromixoma and low grade mucinous adenocarcinoma of the appendix	Blank(s)	Distant	Blank(s)	Distant	Blank(s)	Blank(s)	Blank(s)	Blank(s)	Blank(s)	Blank(s)	Blank(s)	Blank(s)	Blank(s)	Blank(s)	Blank(s)	Blank(s)	Blank(s)	Blank(s)	Blank(s)	Blank(s)	Blank(s)
40-44 years	Male	2000	White	Non-Hispanic White	Appendix	Malignant	Appendix	Appendix	9.3.4.1.3 Appendix - other	Colon	C18.1-Appendix	181	8490	Malignant	Unknown	Blank(s)	Blank(s)	Not a paired site	Positive histology	8490/3: Signet ring cell carcinoma	8490/3: Signet ring cell carcinoma	8440-8499: cystic, mucinous and serous neoplasms	XIf3 Carcinomas of appendix	Appendix	XI(f) Other and unspecified carcinomas	XI(f.3) Carcinomas of appendix	Not Brain	10.1 Adenocarcinoma with variants of colon	Blank(s)	Distant	Blank(s)	Distant	Blank(s)	Blank(s)	Blank(s)	Blank(s)	Blank(s)	Blank(s)	Blank(s)	Blank(s)	Blank(s)	Blank(s)	Blank(s)	Blank(s)	Blank(s)	Blank(s)	Blank(s)	Blank(s)	Blank(s)
40-44 years	Female	2000	White	Non-Hispanic White	Appendix	Malignant	Appendix	Appendix	9.3.4.1.1 NET	Colon	C18.1-Appendix	181	8243	Malignant	Poorly differentiated; Grade III	Blank(s)	Blank(s)	Not a paired site	Positive histology	8243/3: Goblet cell carcinoid	8243/3: Goblet cell carcinoid	8140-8389: adenomas and adenocarcinomas	XIf3 Carcinomas of appendix	Appendix	XI(f) Other and unspecified carcinomas	XI(f.3) Carcinomas of appendix	Not Brain	54.1 Well diff not functioning endocrine carc of pancreas and digestive tract	Blank(s)	Regional	Blank(s)	Regional	Blank(s)	Blank(s)	Blank(s)	Blank(s)	Blank(s)	Blank(s)	Blank(s)	Blank(s)	Blank(s)	Blank(s)	Blank(s)	Blank(s)	Blank(s)	Blank(s)	Blank(s)	Blank(s)	Blank(s)
60-64 years	Female	2000	White	Non-Hispanic White	Appendix	Malignant	Appendix	Appendix	9.3.4.1.3 Appendix - other	Colon	C18.1-Appendix	181	8480	Malignant	Unknown	Blank(s)	Blank(s)	Not a paired site	Positive histology	8480/3: Mucinous adenocarcinoma	8480/3: Mucinous adenocarcinoma	8440-8499: cystic, mucinous and serous neoplasms	XIf3 Carcinomas of appendix	Appendix	XI(f) Other and unspecified carcinomas	XI(f.3) Carcinomas of appendix	Not Brain	10.3 Fibromixoma and low grade mucinous adenocarcinoma of the appendix	Blank(s)	Regional	Blank(s)	Regional	Blank(s)	Blank(s)	Blank(s)	Blank(s)	Blank(s)	Blank(s)	Blank(s)	Blank(s)	Blank(s)	Blank(s)	Blank(s)	Blank(s)	Blank(s)	Blank(s)	Blank(s)	Blank(s)	Blank(s)
60-64 years	Male	2000	White	Non-Hispanic White	Appendix	Malignant	Appendix	Appendix	9.3.4.1.3 Appendix - other	Colon	C18.1-Appendix	181	8140	Malignant	Moderately differentiated; Grade II	Blank(s)	Blank(s)	Not a paired site	Positive histology	8140/3: Adenocarcinoma, NOS	8140/3: Adenocarcinoma, NOS	8140-8389: adenomas and adenocarcinomas	XIf3 Carcinomas of appendix	Appendix	XI(f) Other and unspecified carcinomas	XI(f.3) Carcinomas of appendix	Not Brain	10.1 Adenocarcinoma with variants of colon	Blank(s)	Regional	Blank(s)	Regional	Blank(s)	Blank(s)	Blank(s)	Blank(s)	Blank(s)	Blank(s)	Blank(s)	Blank(s)	Blank(s)	Blank(s)	Blank(s)	Blank(s)	Blank(s)	Blank(s)	Blank(s)	Blank(s)	Blank(s)
75-79 years	Female	2000	White	Non-Hispanic White	Appendix	Malignant	Appendix	Appendix	9.3.4.1.3 Appendix - other	Colon	C18.1-Appendix	181	8140	Malignant	Unknown	Blank(s)	Blank(s)	Not a paired site	Positive histology	8140/3: Adenocarcinoma, NOS	8140/3: Adenocarcinoma, NOS	8140-8389: adenomas and adenocarcinomas	XIf3 Carcinomas of appendix	Appendix	XI(f) Other and unspecified carcinomas	XI(f.3) Carcinomas of appendix	Not Brain	10.1 Adenocarcinoma with variants of colon	Blank(s)	Distant	Blank(s)	Distant	Blank(s)	Blank(s)	Blank(s)	Blank(s)	Blank(s)	Blank(s)	Blank(s)	Blank(s)	Blank(s)	Blank(s)	Blank(s)	Blank(s)	Blank(s)	Blank(s)	Blank(s)	Blank(s)	Blank(s)
70-74 years	Male	2000	White	Non-Hispanic White	Appendix	Malignant	Appendix	Appendix	9.3.4.1.3 Appendix - other	Colon	C18.1-Appendix	181	8140	Malignant	Moderately differentiated; Grade II	Blank(s)	Blank(s)	Not a paired site	Positive histology	8140/3: Adenocarcinoma, NOS	8140/3: Adenocarcinoma, NOS	8140-8389: adenomas and adenocarcinomas	XIf3 Carcinomas of appendix	Appendix	XI(f) Other and unspecified carcinomas	XI(f.3) Carcinomas of appendix	Not Brain	10.1 Adenocarcinoma with variants of colon	Blank(s)	Regional	Blank(s)	Distant	Blank(s)	Blank(s)	Blank(s)	Blank(s)	Blank(s)	Blank(s)	Blank(s)	Blank(s)	Blank(s)	Blank(s)	Blank(s)	Blank(s)	Blank(s)	Blank(s)	Blank(s)	Blank(s)	Blank(s)
50-54 years	Male	2000	White	Non-Hispanic White	Appendix	Malignant	Appendix	Appendix	9.3.4.1.3 Appendix - other	Colon	C18.1-Appendix	181	8480	Malignant	Well differentiated; Grade I	Blank(s)	Blank(s)	Not a paired site	Positive histology	8480/3: Mucinous adenocarcinoma	8480/3: Mucinous adenocarcinoma	8440-8499: cystic, mucinous and serous neoplasms	XIf3 Carcinomas of appendix	Appendix	XI(f) Other and unspecified carcinomas	XI(f.3) Carcinomas of appendix	Not Brain	10.3 Fibromixoma and low grade mucinous adenocarcinoma of the appendix	Blank(s)	Distant	Blank(s)	Distant	Blank(s)	Blank(s)	Blank(s)	Blank(s)	Blank(s)	Blank(s)	Blank(s)	Blank(s)	Blank(s)	Blank(s)	Blank(s)	Blank(s)	Blank(s)	Blank(s)	Blank(s)	Blank(s)	Blank(s)
50-54 years	Female	2000	Asian or Pacific Islander	Non-Hispanic Asian or Pacific Islander	Appendix	Malignant	Appendix	Appendix	9.3.4.1.3 Appendix - other	Colon	C18.1-Appendix	181	8481	Malignant	Well differentiated; Grade I	Blank(s)	Blank(s)	Not a paired site	Positive histology	8481/3: Mucin-producing adenocarcinoma	8481/3: Mucin-producing adenocarcinoma	8440-8499: cystic, mucinous and serous neoplasms	XIf3 Carcinomas of appendix	Appendix	XI(f) Other and unspecified carcinomas	XI(f.3) Carcinomas of appendix	Not Brain	10.3 Fibromixoma and low grade mucinous adenocarcinoma of the appendix	Blank(s)	Distant	Blank(s)	Distant	Blank(s)	Blank(s)	Blank(s)	Blank(s)	Blank(s)	Blank(s)	Blank(s)	Blank(s)	Blank(s)	Blank(s)	Blank(s)	Blank(s)	Blank(s)	Blank(s)	Blank(s)	Blank(s)	Blank(s)
65-69 years	Female	2000	White	Non-Hispanic White	Appendix	Malignant	Appendix	Appendix	9.3.4.1.3 Appendix - other	Colon	C18.1-Appendix	181	8490	Malignant	Unknown	Blank(s)	Blank(s)	Not a paired site	Positive histology	8490/3: Signet ring cell carcinoma	8490/3: Signet ring cell carcinoma	8440-8499: cystic, mucinous and serous neoplasms	XIf3 Carcinomas of appendix	Appendix	XI(f) Other and unspecified carcinomas	XI(f.3) Carcinomas of appendix	Not Brain	10.1 Adenocarcinoma with variants of colon	Blank(s)	Distant	Blank(s)	Distant	Blank(s)	Blank(s)	Blank(s)	Blank(s)	Blank(s)	Blank(s)	Blank(s)	Blank(s)	Blank(s)	Blank(s)	Blank(s)	Blank(s)	Blank(s)	Blank(s)	Blank(s)	Blank(s)	Blank(s)
45-49 years	Male	2000	White	Non-Hispanic White	Appendix	Malignant	Appendix	Appendix	9.3.4.1.1 NET	Colon	C18.1-Appendix	181	8245	Malignant	Unknown	Blank(s)	Blank(s)	Not a paired site	Positive histology	8245/3: Adenocarcinoid tumor	8245/3: Adenocarcinoid tumor	8140-8389: adenomas and adenocarcinomas	XIf3 Carcinomas of appendix	Appendix	XI(f) Other and unspecified carcinomas	XI(f.3) Carcinomas of appendix	Not Brain	54.1 Well diff not functioning endocrine carc of pancreas and digestive tract	Blank(s)	Localized	Blank(s)	Localized	Blank(s)	Blank(s)	Blank(s)	Blank(s)	Blank(s)	Blank(s)	Blank(s)	Blank(s)	Blank(s)	Blank(s)	Blank(s)	Blank(s)	Blank(s)	Blank(s)	Blank(s)	Blank(s)	Blank(s)
60-64 years	Female	2000	White	Hispanic (All Races)	Appendix	Malignant	Appendix	Appendix	9.3.4.1.3 Appendix - other	Colon	C18.1-Appendix	181	8480	Malignant	Well differentiated; Grade I	Blank(s)	Blank(s)	Not a paired site	Positive histology	8480/3: Mucinous adenocarcinoma	8480/3: Mucinous adenocarcinoma	8440-8499: cystic, mucinous and serous neoplasms	XIf3 Carcinomas of appendix	Appendix	XI(f) Other and unspecified carcinomas	XI(f.3) Carcinomas of appendix	Not Brain	10.3 Fibromixoma and low grade mucinous adenocarcinoma of the appendix	Blank(s)	Distant	Blank(s)	Distant	Blank(s)	Blank(s)	Blank(s)	Blank(s)	Blank(s)	Blank(s)	Blank(s)	Blank(s)	Blank(s)	Blank(s)	Blank(s)	Blank(s)	Blank(s)	Blank(s)	Blank(s)	Blank(s)	Blank(s)
75-79 years	Male	2000	White	Non-Hispanic White	Appendix	Malignant	Appendix	Appendix	9.3.4.1.3 Appendix - other	Colon	C18.1-Appendix	181	8480	Malignant	Poorly differentiated; Grade III	Blank(s)	Blank(s)	Not a paired site	Positive histology	8480/3: Mucinous adenocarcinoma	8480/3: Mucinous adenocarcinoma	8440-8499: cystic, mucinous and serous neoplasms	XIf3 Carcinomas of appendix	Appendix	XI(f) Other and unspecified carcinomas	XI(f.3) Carcinomas of appendix	Not Brain	10.3 Fibromixoma and low grade mucinous adenocarcinoma of the appendix	Blank(s)	Regional	Blank(s)	Regional	Blank(s)	Blank(s)	Blank(s)	Blank(s)	Blank(s)	Blank(s)	Blank(s)	Blank(s)	Blank(s)	Blank(s)	Blank(s)	Blank(s)	Blank(s)	Blank(s)	Blank(s)	Blank(s)	Blank(s)
55-59 years	Female	2018	Asian or Pacific Islander	Non-Hispanic Asian or Pacific Islander	Appendix	Malignant	Blank(s)	Appendix	9.3.4.1.3 Appendix - other	Colon	C18.1-Appendix	181	8480	Malignant	Blank(s)	9	1	Not a paired site	Positive histology	8480/3: Mucinous adenocarcinoma	8480/3: Mucinous adenocarcinoma	8440-8499: cystic, mucinous and serous neoplasms	XIf3 Carcinomas of appendix	Appendix	XI(f) Other and unspecified carcinomas	XI(f.3) Carcinomas of appendix	Not Brain	10.3 Fibromixoma and low grade mucinous adenocarcinoma of the appendix	Distant	Blank(s)	Blank(s)	Blank(s)	Blank(s)	Blank(s)	Blank(s)	Blank(s)	Blank(s)	Blank(s)	Blank(s)	Blank(s)	Blank(s)	Blank(s)	Blank(s)	Blank(s)	Blank(s)	Blank(s)	Blank(s)	Blank(s)	Blank(s)
70-74 years	Male	2000	White	Hispanic (All Races)	Appendix	Malignant	Appendix	Appendix	9.3.4.1.3 Appendix - other	Colon	C18.1-Appendix	181	8261	Malignant	Moderately differentiated; Grade II	Blank(s)	Blank(s)	Not a paired site	Positive histology	8261/3: Adenocarcinoma in villous adenoma	8261/3: Adenocarcinoma in villous adenoma	8140-8389: adenomas and adenocarcinomas	XIf3 Carcinomas of appendix	Appendix	XI(f) Other and unspecified carcinomas	XI(f.3) Carcinomas of appendix	Not Brain	10.1 Adenocarcinoma with variants of colon	Blank(s)	Localized	Blank(s)	Localized	Blank(s)	Blank(s)	Blank(s)	Blank(s)	Blank(s)	Blank(s)	Blank(s)	Blank(s)	Blank(s)	Blank(s)	Blank(s)	Blank(s)	Blank(s)	Blank(s)	Blank(s)	Blank(s)	Blank(s)
80-84 years	Male	2000	White	Non-Hispanic White	Appendix	Malignant	Appendix	Appendix	9.3.4.1.3 Appendix - other	Colon	C18.1-Appendix	181	8140	Malignant	Poorly differentiated; Grade III	Blank(s)	Blank(s)	Not a paired site	Positive histology	8140/3: Adenocarcinoma, NOS	8140/3: Adenocarcinoma, NOS	8140-8389: adenomas and adenocarcinomas	XIf3 Carcinomas of appendix	Appendix	XI(f) Other and unspecified carcinomas	XI(f.3) Carcinomas of appendix	Not Brain	10.1 Adenocarcinoma with variants of colon	Blank(s)	Regional	Blank(s)	Regional	Blank(s)	Blank(s)	Blank(s)	Blank(s)	Blank(s)	Blank(s)	Blank(s)	Blank(s)	Blank(s)	Blank(s)	Blank(s)	Blank(s)	Blank(s)	Blank(s)	Blank(s)	Blank(s)	Blank(s)
35-39 years	Male	2000	White	Non-Hispanic White	Appendix	Malignant	Appendix	Appendix	9.3.4.1.3 Appendix - other	Colon	C18.1-Appendix	181	8263	Malignant	Well differentiated; Grade I	Blank(s)	Blank(s)	Not a paired site	Positive histology	8263/3: Adenocarcinoma in tubulovillous adenoma	8263/3: Adenocarcinoma in tubulovillous adenoma	8140-8389: adenomas and adenocarcinomas	XIf3 Carcinomas of appendix	Appendix	XI(f) Other and unspecified carcinomas	XI(f.3) Carcinomas of appendix	Not Brain	10.1 Adenocarcinoma with variants of colon	Blank(s)	Localized	Blank(s)	Localized	Blank(s)	Blank(s)	Blank(s)	Blank(s)	Blank(s)	Blank(s)	Blank(s)	Blank(s)	Blank(s)	Blank(s)	Blank(s)	Blank(s)	Blank(s)	Blank(s)	Blank(s)	Blank(s)	Blank(s)
45-49 years	Male	2000	White	Non-Hispanic White	Appendix	Malignant	Appendix	Appendix	9.3.4.1.1 NET	Colon	C18.1-Appendix	181	8245	Malignant	Unknown	Blank(s)	Blank(s)	Not a paired site	Positive histology	8245/3: Adenocarcinoid tumor	8245/3: Adenocarcinoid tumor	8140-8389: adenomas and adenocarcinomas	XIf3 Carcinomas of appendix	Appendix	XI(f) Other and unspecified carcinomas	XI(f.3) Carcinomas of appendix	Not Brain	54.1 Well diff not functioning endocrine carc of pancreas and digestive tract	Blank(s)	Regional	Blank(s)	Regional	Blank(s)	Blank(s)	Blank(s)	Blank(s)	Blank(s)	Blank(s)	Blank(s)	Blank(s)	Blank(s)	Blank(s)	Blank(s)	Blank(s)	Blank(s)	Blank(s)	Blank(s)	Blank(s)	Blank(s)
65-69 years	Male	2000	White	Non-Hispanic White	Appendix	Malignant	Appendix	Appendix	9.3.4.1.1 NET	Colon	C18.1-Appendix	181	8245	Malignant	Unknown	Blank(s)	Blank(s)	Not a paired site	Positive histology	8245/3: Adenocarcinoid tumor	8245/3: Adenocarcinoid tumor	8140-8389: adenomas and adenocarcinomas	XIf3 Carcinomas of appendix	Appendix	XI(f) Other and unspecified carcinomas	XI(f.3) Carcinomas of appendix	Not Brain	54.1 Well diff not functioning endocrine carc of pancreas and digestive tract	Blank(s)	Distant	Blank(s)	Distant	Blank(s)	Blank(s)	Blank(s)	Blank(s)	Blank(s)	Blank(s)	Blank(s)	Blank(s)	Blank(s)	Blank(s)	Blank(s)	Blank(s)	Blank(s)	Blank(s)	Blank(s)	Blank(s)	Blank(s)
55-59 years	Male	2000	White	Non-Hispanic White	Appendix	Malignant	Appendix	Appendix	9.3.4.1.3 Appendix - other	Colon	C18.1-Appendix	181	8480	Malignant	Poorly differentiated; Grade III	Blank(s)	Blank(s)	Not a paired site	Positive histology	8480/3: Mucinous adenocarcinoma	8480/3: Mucinous adenocarcinoma	8440-8499: cystic, mucinous and serous neoplasms	XIf3 Carcinomas of appendix	Appendix	XI(f) Other and unspecified carcinomas	XI(f.3) Carcinomas of appendix	Not Brain	10.3 Fibromixoma and low grade mucinous adenocarcinoma of the appendix	Blank(s)	Distant	Blank(s)	Distant	Blank(s)	Blank(s)	Blank(s)	Blank(s)	Blank(s)	Blank(s)	Blank(s)	Blank(s)	Blank(s)	Blank(s)	Blank(s)	Blank(s)	Blank(s)	Blank(s)	Blank(s)	Blank(s)	Blank(s)
75-79 years	Male	2000	White	Non-Hispanic White	Appendix	Malignant	Appendix	Appendix	9.3.4.1.3 Appendix - other	Colon	C18.1-Appendix	181	8140	Malignant	Well differentiated; Grade I	Blank(s)	Blank(s)	Not a paired site	Positive histology	8140/3: Adenocarcinoma, NOS	8140/3: Adenocarcinoma, NOS	8140-8389: adenomas and adenocarcinomas	XIf3 Carcinomas of appendix	Appendix	XI(f) Other and unspecified carcinomas	XI(f.3) Carcinomas of appendix	Not Brain	10.1 Adenocarcinoma with variants of colon	Blank(s)	Localized	Blank(s)	Localized	Blank(s)	Blank(s)	Blank(s)	Blank(s)	Blank(s)	Blank(s)	Blank(s)	Blank(s)	Blank(s)	Blank(s)	Blank(s)	Blank(s)	Blank(s)	Blank(s)	Blank(s)	Blank(s)	Blank(s)
45-49 years	Female	2000	Asian or Pacific Islander	Non-Hispanic Asian or Pacific Islander	Appendix	Malignant	Appendix	Appendix	9.3.4.1.3 Appendix - other	Colon	C18.1-Appendix	181	8480	Malignant	Unknown	Blank(s)	Blank(s)	Not a paired site	Positive histology	8480/3: Mucinous adenocarcinoma	8480/3: Mucinous adenocarcinoma	8440-8499: cystic, mucinous and serous neoplasms	XIf3 Carcinomas of appendix	Appendix	XI(f) Other and unspecified carcinomas	XI(f.3) Carcinomas of appendix	Not Brain	10.3 Fibromixoma and low grade mucinous adenocarcinoma of the appendix	Blank(s)	Distant	Blank(s)	Distant	Blank(s)	Blank(s)	Blank(s)	Blank(s)	Blank(s)	Blank(s)	Blank(s)	Blank(s)	Blank(s)	Blank(s)	Blank(s)	Blank(s)	Blank(s)	Blank(s)	Blank(s)	Blank(s)	Blank(s)
45-49 years	Male	2000	Asian or Pacific Islander	Non-Hispanic Asian or Pacific Islander	Appendix	Malignant	Appendix	Appendix	9.3.4.1.3 Appendix - other	Colon	C18.1-Appendix	181	8481	Malignant	Moderately differentiated; Grade II	Blank(s)	Blank(s)	Not a paired site	Positive histology	8481/3: Mucin-producing adenocarcinoma	8481/3: Mucin-producing adenocarcinoma	8440-8499: cystic, mucinous and serous neoplasms	XIf3 Carcinomas of appendix	Appendix	XI(f) Other and unspecified carcinomas	XI(f.3) Carcinomas of appendix	Not Brain	10.3 Fibromixoma and low grade mucinous adenocarcinoma of the appendix	Blank(s)	Regional	Blank(s)	Regional	Blank(s)	Blank(s)	Blank(s)	Blank(s)	Blank(s)	Blank(s)	Blank(s)	Blank(s)	Blank(s)	Blank(s)	Blank(s)	Blank(s)	Blank(s)	Blank(s)	Blank(s)	Blank(s)	Blank(s)
75-79 years	Female	2000	White	Non-Hispanic White	Appendix	Malignant	Appendix	Appendix	9.3.4.1.3 Appendix - other	Colon	C18.1-Appendix	181	8480	Malignant	Poorly differentiated; Grade III	Blank(s)	Blank(s)	Not a paired site	Positive histology	8480/3: Mucinous adenocarcinoma	8480/3: Mucinous adenocarcinoma	8440-8499: cystic, mucinous and serous neoplasms	XIf3 Carcinomas of appendix	Appendix	XI(f) Other and unspecified carcinomas	XI(f.3) Carcinomas of appendix	Not Brain	10.3 Fibromixoma and low grade mucinous adenocarcinoma of the appendix	Blank(s)	Localized	Blank(s)	Localized	Blank(s)	Blank(s)	Blank(s)	Blank(s)	Blank(s)	Blank(s)	Blank(s)	Blank(s)	Blank(s)	Blank(s)	Blank(s)	Blank(s)	Blank(s)	Blank(s)	Blank(s)	Blank(s)	Blank(s)
65-69 years	Female	2000	White	Non-Hispanic White	Appendix	Malignant	Appendix	Appendix	9.3.4.1.3 Appendix - other	Colon	C18.1-Appendix	181	8140	Malignant	Moderately differentiated; Grade II	Blank(s)	Blank(s)	Not a paired site	Positive histology	8140/3: Adenocarcinoma, NOS	8140/3: Adenocarcinoma, NOS	8140-8389: adenomas and adenocarcinomas	XIf3 Carcinomas of appendix	Appendix	XI(f) Other and unspecified carcinomas	XI(f.3) Carcinomas of appendix	Not Brain	10.1 Adenocarcinoma with variants of colon	Blank(s)	Regional	Blank(s)	Localized	Blank(s)	Blank(s)	Blank(s)	Blank(s)	Blank(s)	Blank(s)	Blank(s)	Blank(s)	Blank(s)	Blank(s)	Blank(s)	Blank(s)	Blank(s)	Blank(s)	Blank(s)	Blank(s)	Blank(s)
55-59 years	Female	2000	White	Non-Hispanic White	Appendix	Malignant	Appendix	Appendix	9.3.4.1.3 Appendix - other	Colon	C18.1-Appendix	181	8481	Malignant	Well differentiated; Grade I	Blank(s)	Blank(s)	Not a paired site	Positive histology	8481/3: Mucin-producing adenocarcinoma	8481/3: Mucin-producing adenocarcinoma	8440-8499: cystic, mucinous and serous neoplasms	XIf3 Carcinomas of appendix	Appendix	XI(f) Other and unspecified carcinomas	XI(f.3) Carcinomas of appendix	Not Brain	10.3 Fibromixoma and low grade mucinous adenocarcinoma of the appendix	Blank(s)	Localized	Blank(s)	Localized	Blank(s)	Blank(s)	Blank(s)	Blank(s)	Blank(s)	Blank(s)	Blank(s)	Blank(s)	Blank(s)	Blank(s)	Blank(s)	Blank(s)	Blank(s)	Blank(s)	Blank(s)	Blank(s)	Blank(s)
75-79 years	Female	2000	White	Non-Hispanic White	Appendix	Malignant	Appendix	Appendix	9.3.4.1.1 NET	Colon	C18.1-Appendix	181	8243	Malignant	Unknown	Blank(s)	Blank(s)	Not a paired site	Positive histology	8243/3: Goblet cell carcinoid	8243/3: Goblet cell carcinoid	8140-8389: adenomas and adenocarcinomas	XIf3 Carcinomas of appendix	Appendix	XI(f) Other and unspecified carcinomas	XI(f.3) Carcinomas of appendix	Not Brain	54.1 Well diff not functioning endocrine carc of pancreas and digestive tract	Blank(s)	Localized	Blank(s)	Localized	Blank(s)	Blank(s)	Blank(s)	Blank(s)	Blank(s)	Blank(s)	Blank(s)	Blank(s)	Blank(s)	Blank(s)	Blank(s)	Blank(s)	Blank(s)	Blank(s)	Blank(s)	Blank(s)	Blank(s)
40-44 years	Male	2000	White	Non-Hispanic White	Appendix	Malignant	Appendix	Appendix	9.3.4.1.3 Appendix - other	Colon	C18.1-Appendix	181	8490	Malignant	Poorly differentiated; Grade III	Blank(s)	Blank(s)	Not a paired site	Positive histology	8490/3: Signet ring cell carcinoma	8490/3: Signet ring cell carcinoma	8440-8499: cystic, mucinous and serous neoplasms	XIf3 Carcinomas of appendix	Appendix	XI(f) Other and unspecified carcinomas	XI(f.3) Carcinomas of appendix	Not Brain	10.1 Adenocarcinoma with variants of colon	Blank(s)	Localized	Blank(s)	Localized	Blank(s)	Blank(s)	Blank(s)	Blank(s)	Blank(s)	Blank(s)	Blank(s)	Blank(s)	Blank(s)	Blank(s)	Blank(s)	Blank(s)	Blank(s)	Blank(s)	Blank(s)	Blank(s)	Blank(s)
60-64 years	Female	2000	White	Non-Hispanic White	Appendix	Malignant	Appendix	Appendix	9.3.4.1.1 NET	Colon	C18.1-Appendix	181	8243	Malignant	Unknown	Blank(s)	Blank(s)	Not a paired site	Positive histology	8243/3: Goblet cell carcinoid	8243/3: Goblet cell carcinoid	8140-8389: adenomas and adenocarcinomas	XIf3 Carcinomas of appendix	Appendix	XI(f) Other and unspecified carcinomas	XI(f.3) Carcinomas of appendix	Not Brain	54.1 Well diff not functioning endocrine carc of pancreas and digestive tract	Blank(s)	Regional	Blank(s)	Localized	Blank(s)	Blank(s)	Blank(s)	Blank(s)	Blank(s)	Blank(s)	Blank(s)	Blank(s)	Blank(s)	Blank(s)	Blank(s)	Blank(s)	Blank(s)	Blank(s)	Blank(s)	Blank(s)	Blank(s)
55-59 years	Female	2000	White	Non-Hispanic White	Appendix	Malignant	Appendix	Appendix	9.3.4.1.1 NET	Colon	C18.1-Appendix	181	8245	Malignant	Well differentiated; Grade I	Blank(s)	Blank(s)	Not a paired site	Positive histology	8245/3: Adenocarcinoid tumor	8245/3: Adenocarcinoid tumor	8140-8389: adenomas and adenocarcinomas	XIf3 Carcinomas of appendix	Appendix	XI(f) Other and unspecified carcinomas	XI(f.3) Carcinomas of appendix	Not Brain	54.1 Well diff not functioning endocrine carc of pancreas and digestive tract	Blank(s)	Regional	Blank(s)	Regional	Blank(s)	Blank(s)	Blank(s)	Blank(s)	Blank(s)	Blank(s)	Blank(s)	Blank(s)	Blank(s)	Blank(s)	Blank(s)	Blank(s)	Blank(s)	Blank(s)	Blank(s)	Blank(s)	Blank(s)
45-49 years	Male	2000	White	Non-Hispanic White	Appendix	Malignant	Appendix	Appendix	9.3.4.1.1 NET	Colon	C18.1-Appendix	181	8245	Malignant	Unknown	Blank(s)	Blank(s)	Not a paired site	Positive histology	8245/3: Adenocarcinoid tumor	8245/3: Adenocarcinoid tumor	8140-8389: adenomas and adenocarcinomas	XIf3 Carcinomas of appendix	Appendix	XI(f) Other and unspecified carcinomas	XI(f.3) Carcinomas of appendix	Not Brain	54.1 Well diff not functioning endocrine carc of pancreas and digestive tract	Blank(s)	Regional	Blank(s)	Localized	Blank(s)	Blank(s)	Blank(s)	Blank(s)	Blank(s)	Blank(s)	Blank(s)	Blank(s)	Blank(s)	Blank(s)	Blank(s)	Blank(s)	Blank(s)	Blank(s)	Blank(s)	Blank(s)	Blank(s)
40-44 years	Male	2000	White	Hispanic (All Races)	Appendix	Malignant	Appendix	Appendix	9.3.4.1.3 Appendix - other	Colon	C18.1-Appendix	181	8480	Malignant	Well differentiated; Grade I	Blank(s)	Blank(s)	Not a paired site	Positive histology	8480/3: Mucinous adenocarcinoma	8480/3: Mucinous adenocarcinoma	8440-8499: cystic, mucinous and serous neoplasms	XIf3 Carcinomas of appendix	Appendix	XI(f) Other and unspecified carcinomas	XI(f.3) Carcinomas of appendix	Not Brain	10.3 Fibromixoma and low grade mucinous adenocarcinoma of the appendix	Blank(s)	Localized	Blank(s)	Localized	Blank(s)	Blank(s)	Blank(s)	Blank(s)	Blank(s)	Blank(s)	Blank(s)	Blank(s)	Blank(s)	Blank(s)	Blank(s)	Blank(s)	Blank(s)	Blank(s)	Blank(s)	Blank(s)	Blank(s)
70-74 years	Male	2000	White	Non-Hispanic White	Appendix	Malignant	Appendix	Appendix	9.3.4.1.3 Appendix - other	Colon	C18.1-Appendix	181	8480	Malignant	Moderately differentiated; Grade II	Blank(s)	Blank(s)	Not a paired site	Positive histology	8480/3: Mucinous adenocarcinoma	8480/3: Mucinous adenocarcinoma	8440-8499: cystic, mucinous and serous neoplasms	XIf3 Carcinomas of appendix	Appendix	XI(f) Other and unspecified carcinomas	XI(f.3) Carcinomas of appendix	Not Brain	10.3 Fibromixoma and low grade mucinous adenocarcinoma of the appendix	Blank(s)	Distant	Blank(s)	Distant	Blank(s)	Blank(s)	Blank(s)	Blank(s)	Blank(s)	Blank(s)	Blank(s)	Blank(s)	Blank(s)	Blank(s)	Blank(s)	Blank(s)	Blank(s)	Blank(s)	Blank(s)	Blank(s)	Blank(s)
60-64 years	Female	2000	White	Non-Hispanic White	Appendix	Malignant	Appendix	Appendix	9.3.4.1.1 NET	Colon	C18.1-Appendix	181	8243	Malignant	Unknown	Blank(s)	Blank(s)	Not a paired site	Positive histology	8243/3: Goblet cell carcinoid	8243/3: Goblet cell carcinoid	8140-8389: adenomas and adenocarcinomas	XIf3 Carcinomas of appendix	Appendix	XI(f) Other and unspecified carcinomas	XI(f.3) Carcinomas of appendix	Not Brain	54.1 Well diff not functioning endocrine carc of pancreas and digestive tract	Blank(s)	Localized	Blank(s)	Localized	Blank(s)	Blank(s)	Blank(s)	Blank(s)	Blank(s)	Blank(s)	Blank(s)	Blank(s)	Blank(s)	Blank(s)	Blank(s)	Blank(s)	Blank(s)	Blank(s)	Blank(s)	Blank(s)	Blank(s)
55-59 years	Female	2000	White	Non-Hispanic White	Appendix	Malignant	Appendix	Appendix	9.3.4.1.3 Appendix - other	Colon	C18.1-Appendix	181	8140	Malignant	Moderately differentiated; Grade II	Blank(s)	Blank(s)	Not a paired site	Positive histology	8140/3: Adenocarcinoma, NOS	8140/3: Adenocarcinoma, NOS	8140-8389: adenomas and adenocarcinomas	XIf3 Carcinomas of appendix	Appendix	XI(f) Other and unspecified carcinomas	XI(f.3) Carcinomas of appendix	Not Brain	10.1 Adenocarcinoma with variants of colon	Blank(s)	Localized	Blank(s)	Localized	Blank(s)	Blank(s)	Blank(s)	Blank(s)	Blank(s)	Blank(s)	Blank(s)	Blank(s)	Blank(s)	Blank(s)	Blank(s)	Blank(s)	Blank(s)	Blank(s)	Blank(s)	Blank(s)	Blank(s)
45-49 years	Female	2000	Black	Non-Hispanic Black	Appendix	Malignant	Appendix	Appendix	9.3.4.1.1 NET	Colon	C18.1-Appendix	181	8245	Malignant	Unknown	Blank(s)	Blank(s)	Not a paired site	Positive histology	8245/3: Adenocarcinoid tumor	8245/3: Adenocarcinoid tumor	8140-8389: adenomas and adenocarcinomas	XIf3 Carcinomas of appendix	Appendix	XI(f) Other and unspecified carcinomas	XI(f.3) Carcinomas of appendix	Not Brain	54.1 Well diff not functioning endocrine carc of pancreas and digestive tract	Blank(s)	Regional	Blank(s)	Regional	Blank(s)	Blank(s)	Blank(s)	Blank(s)	Blank(s)	Blank(s)	Blank(s)	Blank(s)	Blank(s)	Blank(s)	Blank(s)	Blank(s)	Blank(s)	Blank(s)	Blank(s)	Blank(s)	Blank(s)
75-79 years	Female	2000	White	Non-Hispanic White	Appendix	Malignant	Appendix	Appendix	9.3.4.1.3 Appendix - other	Colon	C18.1-Appendix	181	8470	Malignant	Well differentiated; Grade I	Blank(s)	Blank(s)	Not a paired site	Positive histology	8470/3: Mucinous cystadenocarcinoma, NOS	8470/3: Mucinous cystadenocarcinoma, NOS	8440-8499: cystic, mucinous and serous neoplasms	XIf3 Carcinomas of appendix	Appendix	X(d) Gonadal carcinomas	X(d) Gonadal carcinomas	Not Brain	69 Not Classified	Blank(s)	Regional	Blank(s)	Regional	Blank(s)	Blank(s)	Blank(s)	Blank(s)	Blank(s)	Blank(s)	Blank(s)	Blank(s)	Blank(s)	Blank(s)	Blank(s)	Blank(s)	Blank(s)	Blank(s)	Blank(s)	Blank(s)	Blank(s)
65-69 years	Female	2000	Black	Non-Hispanic Black	Appendix	Malignant	Appendix	Appendix	9.3.4.1.1 NET	Colon	C18.1-Appendix	181	8244	Malignant	Unknown	Blank(s)	Blank(s)	Not a paired site	Positive histology	8244/3: Mixed adenoneuroendocrine carcinoma (ICD-O-3 update)	8244/3: Mixed adenoneuroendocrine carcinoma (ICD-O-3 update)	8140-8389: adenomas and adenocarcinomas	XIf3 Carcinomas of appendix	Appendix	XI(f) Other and unspecified carcinomas	XI(f.3) Carcinomas of appendix	Not Brain	54.1 Well diff not functioning endocrine carc of pancreas and digestive tract	Blank(s)	Regional	Blank(s)	Regional	Blank(s)	Blank(s)	Blank(s)	Blank(s)	Blank(s)	Blank(s)	Blank(s)	Blank(s)	Blank(s)	Blank(s)	Blank(s)	Blank(s)	Blank(s)	Blank(s)	Blank(s)	Blank(s)	Blank(s)
60-64 years	Male	2000	White	Non-Hispanic White	Appendix	Malignant	Appendix	Appendix	9.3.4.1.3 Appendix - other	Colon	C18.1-Appendix	181	8140	Malignant	Poorly differentiated; Grade III	Blank(s)	Blank(s)	Not a paired site	Positive histology	8140/3: Adenocarcinoma, NOS	8140/3: Adenocarcinoma, NOS	8140-8389: adenomas and adenocarcinomas	XIf3 Carcinomas of appendix	Appendix	XI(f) Other and unspecified carcinomas	XI(f.3) Carcinomas of appendix	Not Brain	10.1 Adenocarcinoma with variants of colon	Blank(s)	Distant	Blank(s)	Distant	Blank(s)	Blank(s)	Blank(s)	Blank(s)	Blank(s)	Blank(s)	Blank(s)	Blank(s)	Blank(s)	Blank(s)	Blank(s)	Blank(s)	Blank(s)	Blank(s)	Blank(s)	Blank(s)	Blank(s)
70-74 years	Male	2000	White	Non-Hispanic White	Appendix	Malignant	Appendix	Appendix	9.3.4.1.3 Appendix - other	Colon	C18.1-Appendix	181	8263	Malignant	Unknown	Blank(s)	Blank(s)	Not a paired site	Positive histology	8263/3: Adenocarcinoma in tubulovillous adenoma	8263/3: Adenocarcinoma in tubulovillous adenoma	8140-8389: adenomas and adenocarcinomas	XIf3 Carcinomas of appendix	Appendix	XI(f) Other and unspecified carcinomas	XI(f.3) Carcinomas of appendix	Not Brain	10.1 Adenocarcinoma with variants of colon	Blank(s)	Localized	Blank(s)	Localized	Blank(s)	Blank(s)	Blank(s)	Blank(s)	Blank(s)	Blank(s)	Blank(s)	Blank(s)	Blank(s)	Blank(s)	Blank(s)	Blank(s)	Blank(s)	Blank(s)	Blank(s)	Blank(s)	Blank(s)
45-49 years	Male	2000	White	Non-Hispanic White	Appendix	Malignant	Appendix	Appendix	9.3.4.1.1 NET	Colon	C18.1-Appendix	181	8243	Malignant	Unknown	Blank(s)	Blank(s)	Not a paired site	Positive histology	8243/3: Goblet cell carcinoid	8243/3: Goblet cell carcinoid	8140-8389: adenomas and adenocarcinomas	XIf3 Carcinomas of appendix	Appendix	XI(f) Other and unspecified carcinomas	XI(f.3) Carcinomas of appendix	Not Brain	54.1 Well diff not functioning endocrine carc of pancreas and digestive tract	Blank(s)	Localized	Blank(s)	Localized	Blank(s)	Blank(s)	Blank(s)	Blank(s)	Blank(s)	Blank(s)	Blank(s)	Blank(s)	Blank(s)	Blank(s)	Blank(s)	Blank(s)	Blank(s)	Blank(s)	Blank(s)	Blank(s)	Blank(s)
50-54 years	Female	2000	Black	Non-Hispanic Black	Appendix	Malignant	Appendix	Appendix	9.3.4.1.1 NET	Colon	C18.1-Appendix	181	8244	Malignant	Poorly differentiated; Grade III	Blank(s)	Blank(s)	Not a paired site	Positive histology	8244/3: Mixed adenoneuroendocrine carcinoma (ICD-O-3 update)	8244/3: Mixed adenoneuroendocrine carcinoma (ICD-O-3 update)	8140-8389: adenomas and adenocarcinomas	XIf3 Carcinomas of appendix	Appendix	XI(f) Other and unspecified carcinomas	XI(f.3) Carcinomas of appendix	Not Brain	54.1 Well diff not functioning endocrine carc of pancreas and digestive tract	Blank(s)	Distant	Blank(s)	Distant	Blank(s)	Blank(s)	Blank(s)	Blank(s)	Blank(s)	Blank(s)	Blank(s)	Blank(s)	Blank(s)	Blank(s)	Blank(s)	Blank(s)	Blank(s)	Blank(s)	Blank(s)	Blank(s)	Blank(s)
75-79 years	Female	2000	White	Non-Hispanic White	Appendix	Malignant	Appendix	Appendix	9.3.4.1.3 Appendix - other	Colon	C18.1-Appendix	181	8140	Malignant	Moderately differentiated; Grade II	Blank(s)	Blank(s)	Not a paired site	Positive histology	8140/3: Adenocarcinoma, NOS	8140/3: Adenocarcinoma, NOS	8140-8389: adenomas and adenocarcinomas	XIf3 Carcinomas of appendix	Appendix	XI(f) Other and unspecified carcinomas	XI(f.3) Carcinomas of appendix	Not Brain	10.1 Adenocarcinoma with variants of colon	Blank(s)	Regional	Blank(s)	Distant	Blank(s)	Blank(s)	Blank(s)	Blank(s)	Blank(s)	Blank(s)	Blank(s)	Blank(s)	Blank(s)	Blank(s)	Blank(s)	Blank(s)	Blank(s)	Blank(s)	Blank(s)	Blank(s)	Blank(s)
50-54 years	Male	2000	White	Non-Hispanic White	Appendix	Malignant	Appendix	Appendix	9.3.4.1.3 Appendix - other	Colon	C18.1-Appendix	181	8480	Malignant	Well differentiated; Grade I	Blank(s)	Blank(s)	Not a paired site	Positive histology	8480/3: Mucinous adenocarcinoma	8480/3: Mucinous adenocarcinoma	8440-8499: cystic, mucinous and serous neoplasms	XIf3 Carcinomas of appendix	Appendix	XI(f) Other and unspecified carcinomas	XI(f.3) Carcinomas of appendix	Not Brain	10.3 Fibromixoma and low grade mucinous adenocarcinoma of the appendix	Blank(s)	Localized	Blank(s)	Localized	Blank(s)	Blank(s)	Blank(s)	Blank(s)	Blank(s)	Blank(s)	Blank(s)	Blank(s)	Blank(s)	Blank(s)	Blank(s)	Blank(s)	Blank(s)	Blank(s)	Blank(s)	Blank(s)	Blank(s)
55-59 years	Male	2000	White	Non-Hispanic White	Appendix	Malignant	Appendix	Appendix	9.3.4.1.1 NET	Colon	C18.1-Appendix	181	8243	Malignant	Unknown	Blank(s)	Blank(s)	Not a paired site	Positive histology	8243/3: Goblet cell carcinoid	8243/3: Goblet cell carcinoid	8140-8389: adenomas and adenocarcinomas	XIf3 Carcinomas of appendix	Appendix	XI(f) Other and unspecified carcinomas	XI(f.3) Carcinomas of appendix	Not Brain	54.1 Well diff not functioning endocrine carc of pancreas and digestive tract	Blank(s)	Localized	Blank(s)	Localized	Blank(s)	Blank(s)	Blank(s)	Blank(s)	Blank(s)	Blank(s)	Blank(s)	Blank(s)	Blank(s)	Blank(s)	Blank(s)	Blank(s)	Blank(s)	Blank(s)	Blank(s)	Blank(s)	Blank(s)
40-44 years	Female	2000	White	Non-Hispanic White	Appendix	Malignant	Appendix	Appendix	9.3.4.1.1 NET	Colon	C18.1-Appendix	181	8245	Malignant	Unknown	Blank(s)	Blank(s)	Not a paired site	Positive histology	8245/3: Adenocarcinoid tumor	8245/3: Adenocarcinoid tumor	8140-8389: adenomas and adenocarcinomas	XIf3 Carcinomas of appendix	Appendix	XI(f) Other and unspecified carcinomas	XI(f.3) Carcinomas of appendix	Not Brain	54.1 Well diff not functioning endocrine carc of pancreas and digestive tract	Blank(s)	Localized	Blank(s)	Localized	Blank(s)	Blank(s)	Blank(s)	Blank(s)	Blank(s)	Blank(s)	Blank(s)	Blank(s)	Blank(s)	Blank(s)	Blank(s)	Blank(s)	Blank(s)	Blank(s)	Blank(s)	Blank(s)	Blank(s)
55-59 years	Female	2000	White	Non-Hispanic White	Appendix	Malignant	Appendix	Appendix	9.3.4.1.3 Appendix - other	Colon	C18.1-Appendix	181	8480	Malignant	Unknown	Blank(s)	Blank(s)	Not a paired site	Positive histology	8480/3: Mucinous adenocarcinoma	8480/3: Mucinous adenocarcinoma	8440-8499: cystic, mucinous and serous neoplasms	XIf3 Carcinomas of appendix	Appendix	XI(f) Other and unspecified carcinomas	XI(f.3) Carcinomas of appendix	Not Brain	10.3 Fibromixoma and low grade mucinous adenocarcinoma of the appendix	Blank(s)	Distant	Blank(s)	Regional	Blank(s)	Blank(s)	Blank(s)	Blank(s)	Blank(s)	Blank(s)	Blank(s)	Blank(s)	Blank(s)	Blank(s)	Blank(s)	Blank(s)	Blank(s)	Blank(s)	Blank(s)	Blank(s)	Blank(s)
75-79 years	Female	2000	White	Non-Hispanic White	Appendix	Malignant	Appendix	Appendix	9.3.4.1.3 Appendix - other	Colon	C18.1-Appendix	181	8480	Malignant	Well differentiated; Grade I	Blank(s)	Blank(s)	Not a paired site	Positive histology	8480/3: Mucinous adenocarcinoma	8480/3: Mucinous adenocarcinoma	8440-8499: cystic, mucinous and serous neoplasms	XIf3 Carcinomas of appendix	Appendix	XI(f) Other and unspecified carcinomas	XI(f.3) Carcinomas of appendix	Not Brain	10.3 Fibromixoma and low grade mucinous adenocarcinoma of the appendix	Blank(s)	Unknown/unstaged	Blank(s)	Unstaged	Blank(s)	Blank(s)	Blank(s)	Blank(s)	Blank(s)	Blank(s)	Blank(s)	Blank(s)	Blank(s)	Blank(s)	Blank(s)	Blank(s)	Blank(s)	Blank(s)	Blank(s)	Blank(s)	Blank(s)
30-34 years	Female	2000	White	Non-Hispanic White	Appendix	Malignant	Appendix	Appendix	9.3.4.1.3 Appendix - other	Colon	C18.1-Appendix	181	8470	Malignant	Unknown	Blank(s)	Blank(s)	Not a paired site	Positive histology	8470/3: Mucinous cystadenocarcinoma, NOS	8470/3: Mucinous cystadenocarcinoma, NOS	8440-8499: cystic, mucinous and serous neoplasms	XIf3 Carcinomas of appendix	Appendix	X(d) Gonadal carcinomas	X(d) Gonadal carcinomas	Not Brain	69 Not Classified	Blank(s)	Unknown/unstaged	Blank(s)	Unstaged	Blank(s)	Blank(s)	Blank(s)	Blank(s)	Blank(s)	Blank(s)	Blank(s)	Blank(s)	Blank(s)	Blank(s)	Blank(s)	Blank(s)	Blank(s)	Blank(s)	Blank(s)	Blank(s)	Blank(s)
40-44 years	Male	2000	White	Non-Hispanic White	Appendix	Malignant	Appendix	Appendix	9.3.4.1.1 NET	Colon	C18.1-Appendix	181	8243	Malignant	Unknown	Blank(s)	Blank(s)	Not a paired site	Positive histology	8243/3: Goblet cell carcinoid	8243/3: Goblet cell carcinoid	8140-8389: adenomas and adenocarcinomas	XIf3 Carcinomas of appendix	Appendix	XI(f) Other and unspecified carcinomas	XI(f.3) Carcinomas of appendix	Not Brain	54.1 Well diff not functioning endocrine carc of pancreas and digestive tract	Blank(s)	Unknown/unstaged	Blank(s)	Unstaged	Blank(s)	Blank(s)	Blank(s)	Blank(s)	Blank(s)	Blank(s)	Blank(s)	Blank(s)	Blank(s)	Blank(s)	Blank(s)	Blank(s)	Blank(s)	Blank(s)	Blank(s)	Blank(s)	Blank(s)
70-74 years	Female	2000	White	Non-Hispanic White	Appendix	Malignant	Appendix	Appendix	9.3.4.1.3 Appendix - other	Colon	C18.1-Appendix	181	8140	Malignant	Unknown	Blank(s)	Blank(s)	Not a paired site	Positive histology	8140/3: Adenocarcinoma, NOS	8140/3: Adenocarcinoma, NOS	8140-8389: adenomas and adenocarcinomas	XIf3 Carcinomas of appendix	Appendix	XI(f) Other and unspecified carcinomas	XI(f.3) Carcinomas of appendix	Not Brain	10.1 Adenocarcinoma with variants of colon	Blank(s)	Distant	Blank(s)	Distant	Blank(s)	Blank(s)	Blank(s)	Blank(s)	Blank(s)	Blank(s)	Blank(s)	Blank(s)	Blank(s)	Blank(s)	Blank(s)	Blank(s)	Blank(s)	Blank(s)	Blank(s)	Blank(s)	Blank(s)
45-49 years	Female	2000	Black	Non-Hispanic Black	Appendix	Malignant	Appendix	Appendix	9.3.4.1.3 Appendix - other	Colon	C18.1-Appendix	181	8480	Malignant	Moderately differentiated; Grade II	Blank(s)	Blank(s)	Not a paired site	Positive histology	8480/3: Mucinous adenocarcinoma	8480/3: Mucinous adenocarcinoma	8440-8499: cystic, mucinous and serous neoplasms	XIf3 Carcinomas of appendix	Appendix	XI(f) Other and unspecified carcinomas	XI(f.3) Carcinomas of appendix	Not Brain	10.3 Fibromixoma and low grade mucinous adenocarcinoma of the appendix	Blank(s)	Localized	Blank(s)	Localized	Blank(s)	Blank(s)	Blank(s)	Blank(s)	Blank(s)	Blank(s)	Blank(s)	Blank(s)	Blank(s)	Blank(s)	Blank(s)	Blank(s)	Blank(s)	Blank(s)	Blank(s)	Blank(s)	Blank(s)
25-29 years	Female	2000	White	Non-Hispanic White	Appendix	Malignant	Appendix	Appendix	9.3.4.1.1 NET	Colon	C18.1-Appendix	181	8245	Malignant	Unknown	Blank(s)	Blank(s)	Not a paired site	Positive histology	8245/3: Adenocarcinoid tumor	8245/3: Adenocarcinoid tumor	8140-8389: adenomas and adenocarcinomas	XIf3 Carcinomas of appendix	Appendix	XI(f) Other and unspecified carcinomas	XI(f.3) Carcinomas of appendix	Not Brain	54.1 Well diff not functioning endocrine carc of pancreas and digestive tract	Blank(s)	Localized	Blank(s)	Localized	Blank(s)	Blank(s)	Blank(s)	Blank(s)	Blank(s)	Blank(s)	Blank(s)	Blank(s)	Blank(s)	Blank(s)	Blank(s)	Blank(s)	Blank(s)	Blank(s)	Blank(s)	Blank(s)	Blank(s)
85+ years	Female	2000	White	Non-Hispanic White	Appendix	Malignant	Appendix	Appendix	9.3.4.1.3 Appendix - other	Colon	C18.1-Appendix	181	8140	Malignant	Moderately differentiated; Grade II	Blank(s)	Blank(s)	Not a paired site	Positive histology	8140/3: Adenocarcinoma, NOS	8140/3: Adenocarcinoma, NOS	8140-8389: adenomas and adenocarcinomas	XIf3 Carcinomas of appendix	Appendix	XI(f) Other and unspecified carcinomas	XI(f.3) Carcinomas of appendix	Not Brain	10.1 Adenocarcinoma with variants of colon	Blank(s)	Regional	Blank(s)	Localized	Blank(s)	Blank(s)	Blank(s)	Blank(s)	Blank(s)	Blank(s)	Blank(s)	Blank(s)	Blank(s)	Blank(s)	Blank(s)	Blank(s)	Blank(s)	Blank(s)	Blank(s)	Blank(s)	Blank(s)
55-59 years	Male	2000	Black	Non-Hispanic Black	Appendix	Malignant	Appendix	Appendix	9.3.4.1.3 Appendix - other	Colon	C18.1-Appendix	181	8261	Malignant	Unknown	Blank(s)	Blank(s)	Not a paired site	Positive histology	8261/3: Adenocarcinoma in villous adenoma	8261/3: Adenocarcinoma in villous adenoma	8140-8389: adenomas and adenocarcinomas	XIf3 Carcinomas of appendix	Appendix	XI(f) Other and unspecified carcinomas	XI(f.3) Carcinomas of appendix	Not Brain	10.1 Adenocarcinoma with variants of colon	Blank(s)	Localized	Blank(s)	Localized	Blank(s)	Blank(s)	Blank(s)	Blank(s)	Blank(s)	Blank(s)	Blank(s)	Blank(s)	Blank(s)	Blank(s)	Blank(s)	Blank(s)	Blank(s)	Blank(s)	Blank(s)	Blank(s)	Blank(s)
65-69 years	Female	2000	White	Non-Hispanic White	Appendix	Malignant	Appendix	Appendix	9.3.4.1.3 Appendix - other	Colon	C18.1-Appendix	181	8480	Malignant	Well differentiated; Grade I	Blank(s)	Blank(s)	Not a paired site	Positive histology	8480/3: Mucinous adenocarcinoma	8480/3: Mucinous adenocarcinoma	8440-8499: cystic, mucinous and serous neoplasms	XIf3 Carcinomas of appendix	Appendix	XI(f) Other and unspecified carcinomas	XI(f.3) Carcinomas of appendix	Not Brain	10.3 Fibromixoma and low grade mucinous adenocarcinoma of the appendix	Blank(s)	Distant	Blank(s)	Regional	Blank(s)	Blank(s)	Blank(s)	Blank(s)	Blank(s)	Blank(s)	Blank(s)	Blank(s)	Blank(s)	Blank(s)	Blank(s)	Blank(s)	Blank(s)	Blank(s)	Blank(s)	Blank(s)	Blank(s)
50-54 years	Female	2000	White	Non-Hispanic White	Appendix	Malignant	Appendix	Appendix	9.3.4.1.3 Appendix - other	Colon	C18.1-Appendix	181	8140	Malignant	Poorly differentiated; Grade III	Blank(s)	Blank(s)	Not a paired site	Positive histology	8140/3: Adenocarcinoma, NOS	8140/3: Adenocarcinoma, NOS	8140-8389: adenomas and adenocarcinomas	XIf3 Carcinomas of appendix	Appendix	XI(f) Other and unspecified carcinomas	XI(f.3) Carcinomas of appendix	Not Brain	10.1 Adenocarcinoma with variants of colon	Blank(s)	Distant	Blank(s)	Distant	Blank(s)	Blank(s)	Blank(s)	Blank(s)	Blank(s)	Blank(s)	Blank(s)	Blank(s)	Blank(s)	Blank(s)	Blank(s)	Blank(s)	Blank(s)	Blank(s)	Blank(s)	Blank(s)	Blank(s)
25-29 years	Male	2000	Black	Non-Hispanic Black	Appendix	Malignant	Appendix	Appendix	9.3.4.1.3 Appendix - other	Colon	C18.1-Appendix	181	8481	Malignant	Well differentiated; Grade I	Blank(s)	Blank(s)	Not a paired site	Positive histology	8481/3: Mucin-producing adenocarcinoma	8481/3: Mucin-producing adenocarcinoma	8440-8499: cystic, mucinous and serous neoplasms	XIf3 Carcinomas of appendix	Appendix	XI(f) Other and unspecified carcinomas	XI(f.3) Carcinomas of appendix	Not Brain	10.3 Fibromixoma and low grade mucinous adenocarcinoma of the appendix	Blank(s)	Distant	Blank(s)	Distant	Blank(s)	Blank(s)	Blank(s)	Blank(s)	Blank(s)	Blank(s)	Blank(s)	Blank(s)	Blank(s)	Blank(s)	Blank(s)	Blank(s)	Blank(s)	Blank(s)	Blank(s)	Blank(s)	Blank(s)
50-54 years	Female	2000	Black	Non-Hispanic Black	Appendix	Malignant	Appendix	Appendix	9.3.4.1.3 Appendix - other	Colon	C18.1-Appendix	181	8140	Malignant	Poorly differentiated; Grade III	Blank(s)	Blank(s)	Not a paired site	Positive histology	8140/3: Adenocarcinoma, NOS	8140/3: Adenocarcinoma, NOS	8140-8389: adenomas and adenocarcinomas	XIf3 Carcinomas of appendix	Appendix	XI(f) Other and unspecified carcinomas	XI(f.3) Carcinomas of appendix	Not Brain	10.1 Adenocarcinoma with variants of colon	Blank(s)	Distant	Blank(s)	Distant	Blank(s)	Blank(s)	Blank(s)	Blank(s)	Blank(s)	Blank(s)	Blank(s)	Blank(s)	Blank(s)	Blank(s)	Blank(s)	Blank(s)	Blank(s)	Blank(s)	Blank(s)	Blank(s)	Blank(s)
65-69 years	Female	2000	White	Non-Hispanic White	Appendix	Malignant	Appendix	Appendix	9.3.4.1.3 Appendix - other	Colon	C18.1-Appendix	181	8140	Malignant	Moderately differentiated; Grade II	Blank(s)	Blank(s)	Not a paired site	Positive histology	8140/3: Adenocarcinoma, NOS	8140/3: Adenocarcinoma, NOS	8140-8389: adenomas and adenocarcinomas	XIf3 Carcinomas of appendix	Appendix	XI(f) Other and unspecified carcinomas	XI(f.3) Carcinomas of appendix	Not Brain	10.1 Adenocarcinoma with variants of colon	Blank(s)	Localized	Blank(s)	Localized	Blank(s)	Blank(s)	Blank(s)	Blank(s)	Blank(s)	Blank(s)	Blank(s)	Blank(s)	Blank(s)	Blank(s)	Blank(s)	Blank(s)	Blank(s)	Blank(s)	Blank(s)	Blank(s)	Blank(s)
45-49 years	Female	2000	White	Non-Hispanic White	Appendix	Malignant	Appendix	Appendix	9.3.4.1.1 NET	Colon	C18.1-Appendix	181	8243	Malignant	Well differentiated; Grade I	Blank(s)	Blank(s)	Not a paired site	Positive histology	8243/3: Goblet cell carcinoid	8243/3: Goblet cell carcinoid	8140-8389: adenomas and adenocarcinomas	XIf3 Carcinomas of appendix	Appendix	XI(f) Other and unspecified carcinomas	XI(f.3) Carcinomas of appendix	Not Brain	54.1 Well diff not functioning endocrine carc of pancreas and digestive tract	Blank(s)	Localized	Blank(s)	Localized	Blank(s)	Blank(s)	Blank(s)	Blank(s)	Blank(s)	Blank(s)	Blank(s)	Blank(s)	Blank(s)	Blank(s)	Blank(s)	Blank(s)	Blank(s)	Blank(s)	Blank(s)	Blank(s)	Blank(s)
40-44 years	Female	2000	White	Non-Hispanic White	Appendix	Malignant	Appendix	Appendix	9.3.4.1.3 Appendix - other	Colon	C18.1-Appendix	181	8010	Malignant	Unknown	Blank(s)	Blank(s)	Not a paired site	Positive histology	8010/3: Carcinoma, NOS	8010/3: Carcinoma, NOS	8010-8049: epithelial neoplasms, NOS	XIf3 Carcinomas of appendix	Appendix	XI(f) Other and unspecified carcinomas	XI(f.3) Carcinomas of appendix	Not Brain	10.4 Other epithelial tumors of colon (including appendix)	Blank(s)	Localized	Blank(s)	Localized	Blank(s)	Blank(s)	Blank(s)	Blank(s)	Blank(s)	Blank(s)	Blank(s)	Blank(s)	Blank(s)	Blank(s)	Blank(s)	Blank(s)	Blank(s)	Blank(s)	Blank(s)	Blank(s)	Blank(s)
20-24 years	Male	2000	Black	Non-Hispanic Black	Appendix	Malignant	Appendix	Appendix	9.3.4.1.3 Appendix - other	Colon	C18.1-Appendix	181	8140	Malignant	Moderately differentiated; Grade II	Blank(s)	Blank(s)	Not a paired site	Positive histology	8140/3: Adenocarcinoma, NOS	8140/3: Adenocarcinoma, NOS	8140-8389: adenomas and adenocarcinomas	XIf3 Carcinomas of appendix	Appendix	XI(f) Other and unspecified carcinomas	XI(f.3) Carcinomas of appendix	Not Brain	10.1 Adenocarcinoma with variants of colon	Blank(s)	Localized	Blank(s)	Localized	Blank(s)	Blank(s)	Blank(s)	Blank(s)	Blank(s)	Blank(s)	Blank(s)	Blank(s)	Blank(s)	Blank(s)	Blank(s)	Blank(s)	Blank(s)	Blank(s)	Blank(s)	Blank(s)	Blank(s)
60-64 years	Male	2000	White	Non-Hispanic White	Appendix	Malignant	Appendix	Appendix	9.3.4.1.3 Appendix - other	Colon	C18.1-Appendix	181	8140	Malignant	Well differentiated; Grade I	Blank(s)	Blank(s)	Not a paired site	Positive histology	8140/3: Adenocarcinoma, NOS	8140/3: Adenocarcinoma, NOS	8140-8389: adenomas and adenocarcinomas	XIf3 Carcinomas of appendix	Appendix	XI(f) Other and unspecified carcinomas	XI(f.3) Carcinomas of appendix	Not Brain	10.1 Adenocarcinoma with variants of colon	Blank(s)	Localized	Blank(s)	Localized	Blank(s)	Blank(s)	Blank(s)	Blank(s)	Blank(s)	Blank(s)	Blank(s)	Blank(s)	Blank(s)	Blank(s)	Blank(s)	Blank(s)	Blank(s)	Blank(s)	Blank(s)	Blank(s)	Blank(s)
80-84 years	Male	2000	White	Non-Hispanic White	Appendix	Malignant	Appendix	Appendix	9.3.4.1.3 Appendix - other	Colon	C18.1-Appendix	181	8140	Malignant	Moderately differentiated; Grade II	Blank(s)	Blank(s)	Not a paired site	Positive histology	8140/3: Adenocarcinoma, NOS	8140/3: Adenocarcinoma, NOS	8140-8389: adenomas and adenocarcinomas	XIf3 Carcinomas of appendix	Appendix	XI(f) Other and unspecified carcinomas	XI(f.3) Carcinomas of appendix	Not Brain	10.1 Adenocarcinoma with variants of colon	Blank(s)	Distant	Blank(s)	Distant	Blank(s)	Blank(s)	Blank(s)	Blank(s)	Blank(s)	Blank(s)	Blank(s)	Blank(s)	Blank(s)	Blank(s)	Blank(s)	Blank(s)	Blank(s)	Blank(s)	Blank(s)	Blank(s)	Blank(s)
60-64 years	Male	2000	White	Non-Hispanic White	Appendix	Malignant	Appendix	Appendix	9.3.4.1.3 Appendix - other	Colon	C18.1-Appendix	181	8481	Malignant	Unknown	Blank(s)	Blank(s)	Not a paired site	Positive histology	8481/3: Mucin-producing adenocarcinoma	8481/3: Mucin-producing adenocarcinoma	8440-8499: cystic, mucinous and serous neoplasms	XIf3 Carcinomas of appendix	Appendix	XI(f) Other and unspecified carcinomas	XI(f.3) Carcinomas of appendix	Not Brain	10.3 Fibromixoma and low grade mucinous adenocarcinoma of the appendix	Blank(s)	Regional	Blank(s)	Regional	Blank(s)	Blank(s)	Blank(s)	Blank(s)	Blank(s)	Blank(s)	Blank(s)	Blank(s)	Blank(s)	Blank(s)	Blank(s)	Blank(s)	Blank(s)	Blank(s)	Blank(s)	Blank(s)	Blank(s)
75-79 years	Male	2000	White	Non-Hispanic White	Appendix	Malignant	Appendix	Appendix	9.3.4.1.3 Appendix - other	Colon	C18.1-Appendix	181	8480	Malignant	Undifferentiated; anaplastic; Grade IV	Blank(s)	Blank(s)	Not a paired site	Positive histology	8480/3: Mucinous adenocarcinoma	8480/3: Mucinous adenocarcinoma	8440-8499: cystic, mucinous and serous neoplasms	XIf3 Carcinomas of appendix	Appendix	XI(f) Other and unspecified carcinomas	XI(f.3) Carcinomas of appendix	Not Brain	10.3 Fibromixoma and low grade mucinous adenocarcinoma of the appendix	Blank(s)	Regional	Blank(s)	Regional	Blank(s)	Blank(s)	Blank(s)	Blank(s)	Blank(s)	Blank(s)	Blank(s)	Blank(s)	Blank(s)	Blank(s)	Blank(s)	Blank(s)	Blank(s)	Blank(s)	Blank(s)	Blank(s)	Blank(s)
70-74 years	Female	2000	White	Non-Hispanic White	Appendix	Malignant	Appendix	Appendix	9.3.4.1.3 Appendix - other	Colon	C18.1-Appendix	181	8140	Malignant	Poorly differentiated; Grade III	Blank(s)	Blank(s)	Not a paired site	Positive histology	8140/3: Adenocarcinoma, NOS	8140/3: Adenocarcinoma, NOS	8140-8389: adenomas and adenocarcinomas	XIf3 Carcinomas of appendix	Appendix	XI(f) Other and unspecified carcinomas	XI(f.3) Carcinomas of appendix	Not Brain	10.1 Adenocarcinoma with variants of colon	Blank(s)	Localized	Blank(s)	Localized	Blank(s)	Blank(s)	Blank(s)	Blank(s)	Blank(s)	Blank(s)	Blank(s)	Blank(s)	Blank(s)	Blank(s)	Blank(s)	Blank(s)	Blank(s)	Blank(s)	Blank(s)	Blank(s)	Blank(s)
75-79 years	Male	2000	White	Non-Hispanic White	Appendix	Malignant	Appendix	Appendix	9.3.4.1.3 Appendix - other	Colon	C18.1-Appendix	181	8480	Malignant	Unknown	Blank(s)	Blank(s)	Not a paired site	Positive histology	8480/3: Mucinous adenocarcinoma	8480/3: Mucinous adenocarcinoma	8440-8499: cystic, mucinous and serous neoplasms	XIf3 Carcinomas of appendix	Appendix	XI(f) Other and unspecified carcinomas	XI(f.3) Carcinomas of appendix	Not Brain	10.3 Fibromixoma and low grade mucinous adenocarcinoma of the appendix	Blank(s)	Distant	Blank(s)	Distant	Blank(s)	Blank(s)	Blank(s)	Blank(s)	Blank(s)	Blank(s)	Blank(s)	Blank(s)	Blank(s)	Blank(s)	Blank(s)	Blank(s)	Blank(s)	Blank(s)	Blank(s)	Blank(s)	Blank(s)
85+ years	Female	2000	White	Non-Hispanic White	Appendix	Malignant	Appendix	Appendix	9.3.4.1.3 Appendix - other	Colon	C18.1-Appendix	181	8480	Malignant	Moderately differentiated; Grade II	Blank(s)	Blank(s)	Not a paired site	Positive histology	8480/3: Mucinous adenocarcinoma	8480/3: Mucinous adenocarcinoma	8440-8499: cystic, mucinous and serous neoplasms	XIf3 Carcinomas of appendix	Appendix	XI(f) Other and unspecified carcinomas	XI(f.3) Carcinomas of appendix	Not Brain	10.3 Fibromixoma and low grade mucinous adenocarcinoma of the appendix	Blank(s)	Localized	Blank(s)	Localized	Blank(s)	Blank(s)	Blank(s)	Blank(s)	Blank(s)	Blank(s)	Blank(s)	Blank(s)	Blank(s)	Blank(s)	Blank(s)	Blank(s)	Blank(s)	Blank(s)	Blank(s)	Blank(s)	Blank(s)
45-49 years	Female	2000	White	Non-Hispanic White	Appendix	Malignant	Appendix	Appendix	9.3.4.1.3 Appendix - other	Colon	C18.1-Appendix	181	8480	Malignant	Unknown	Blank(s)	Blank(s)	Not a paired site	Positive histology	8480/3: Mucinous adenocarcinoma	8480/3: Mucinous adenocarcinoma	8440-8499: cystic, mucinous and serous neoplasms	XIf3 Carcinomas of appendix	Appendix	XI(f) Other and unspecified carcinomas	XI(f.3) Carcinomas of appendix	Not Brain	10.3 Fibromixoma and low grade mucinous adenocarcinoma of the appendix	Blank(s)	Distant	Blank(s)	Distant	Blank(s)	Blank(s)	Blank(s)	Blank(s)	Blank(s)	Blank(s)	Blank(s)	Blank(s)	Blank(s)	Blank(s)	Blank(s)	Blank(s)	Blank(s)	Blank(s)	Blank(s)	Blank(s)	Blank(s)
75-79 years	Female	2000	White	Non-Hispanic White	Appendix	Malignant	Appendix	Appendix	9.3.4.1.3 Appendix - other	Colon	C18.1-Appendix	181	8470	Malignant	Well differentiated; Grade I	Blank(s)	Blank(s)	Not a paired site	Positive histology	8470/3: Mucinous cystadenocarcinoma, NOS	8470/3: Mucinous cystadenocarcinoma, NOS	8440-8499: cystic, mucinous and serous neoplasms	XIf3 Carcinomas of appendix	Appendix	X(d) Gonadal carcinomas	X(d) Gonadal carcinomas	Not Brain	69 Not Classified	Blank(s)	Distant	Blank(s)	Distant	Blank(s)	Blank(s)	Blank(s)	Blank(s)	Blank(s)	Blank(s)	Blank(s)	Blank(s)	Blank(s)	Blank(s)	Blank(s)	Blank(s)	Blank(s)	Blank(s)	Blank(s)	Blank(s)	Blank(s)
70-74 years	Female	2000	White	Non-Hispanic White	Appendix	Malignant	Appendix	Appendix	9.3.4.1.3 Appendix - other	Colon	C18.1-Appendix	181	8480	Malignant	Well differentiated; Grade I	Blank(s)	Blank(s)	Not a paired site	Positive histology	8480/3: Mucinous adenocarcinoma	8480/3: Mucinous adenocarcinoma	8440-8499: cystic, mucinous and serous neoplasms	XIf3 Carcinomas of appendix	Appendix	XI(f) Other and unspecified carcinomas	XI(f.3) Carcinomas of appendix	Not Brain	10.3 Fibromixoma and low grade mucinous adenocarcinoma of the appendix	Blank(s)	Distant	Blank(s)	Distant	Blank(s)	Blank(s)	Blank(s)	Blank(s)	Blank(s)	Blank(s)	Blank(s)	Blank(s)	Blank(s)	Blank(s)	Blank(s)	Blank(s)	Blank(s)	Blank(s)	Blank(s)	Blank(s)	Blank(s)
65-69 years	Female	2000	White	Non-Hispanic White	Appendix	Malignant	Appendix	Appendix	9.3.4.1.3 Appendix - other	Colon	C18.1-Appendix	181	8480	Malignant	Unknown	Blank(s)	Blank(s)	Not a paired site	Positive histology	8480/3: Mucinous adenocarcinoma	8480/3: Mucinous adenocarcinoma	8440-8499: cystic, mucinous and serous neoplasms	XIf3 Carcinomas of appendix	Appendix	XI(f) Other and unspecified carcinomas	XI(f.3) Carcinomas of appendix	Not Brain	10.3 Fibromixoma and low grade mucinous adenocarcinoma of the appendix	Blank(s)	Regional	Blank(s)	Regional	Blank(s)	Blank(s)	Blank(s)	Blank(s)	Blank(s)	Blank(s)	Blank(s)	Blank(s)	Blank(s)	Blank(s)	Blank(s)	Blank(s)	Blank(s)	Blank(s)	Blank(s)	Blank(s)	Blank(s)
75-79 years	Male	2000	White	Hispanic (All Races)	Appendix	Malignant	Appendix	Appendix	9.3.4.1.3 Appendix - other	Colon	C18.1-Appendix	181	8140	Malignant	Moderately differentiated; Grade II	Blank(s)	Blank(s)	Not a paired site	Positive histology	8140/3: Adenocarcinoma, NOS	8140/3: Adenocarcinoma, NOS	8140-8389: adenomas and adenocarcinomas	XIf3 Carcinomas of appendix	Appendix	XI(f) Other and unspecified carcinomas	XI(f.3) Carcinomas of appendix	Not Brain	10.1 Adenocarcinoma with variants of colon	Blank(s)	Localized	Blank(s)	Localized	Blank(s)	Blank(s)	Blank(s)	Blank(s)	Blank(s)	Blank(s)	Blank(s)	Blank(s)	Blank(s)	Blank(s)	Blank(s)	Blank(s)	Blank(s)	Blank(s)	Blank(s)	Blank(s)	Blank(s)
70-74 years	Male	2000	White	Non-Hispanic White	Appendix	Malignant	Appendix	Appendix	9.3.4.1.1 NET	Colon	C18.1-Appendix	181	8243	Malignant	Unknown	Blank(s)	Blank(s)	Not a paired site	Positive histology	8243/3: Goblet cell carcinoid	8243/3: Goblet cell carcinoid	8140-8389: adenomas and adenocarcinomas	XIf3 Carcinomas of appendix	Appendix	XI(f) Other and unspecified carcinomas	XI(f.3) Carcinomas of appendix	Not Brain	54.1 Well diff not functioning endocrine carc of pancreas and digestive tract	Blank(s)	Regional	Blank(s)	Regional	Blank(s)	Blank(s)	Blank(s)	Blank(s)	Blank(s)	Blank(s)	Blank(s)	Blank(s)	Blank(s)	Blank(s)	Blank(s)	Blank(s)	Blank(s)	Blank(s)	Blank(s)	Blank(s)	Blank(s)
55-59 years	Female	2000	White	Non-Hispanic White	Appendix	Malignant	Appendix	Appendix	9.3.4.1.1 NET	Colon	C18.1-Appendix	181	8243	Malignant	Unknown	Blank(s)	Blank(s)	Not a paired site	Positive histology	8243/3: Goblet cell carcinoid	8243/3: Goblet cell carcinoid	8140-8389: adenomas and adenocarcinomas	XIf3 Carcinomas of appendix	Appendix	XI(f) Other and unspecified carcinomas	XI(f.3) Carcinomas of appendix	Not Brain	54.1 Well diff not functioning endocrine carc of pancreas and digestive tract	Blank(s)	Localized	Blank(s)	Localized	Blank(s)	Blank(s)	Blank(s)	Blank(s)	Blank(s)	Blank(s)	Blank(s)	Blank(s)	Blank(s)	Blank(s)	Blank(s)	Blank(s)	Blank(s)	Blank(s)	Blank(s)	Blank(s)	Blank(s)
65-69 years	Male	2000	White	Non-Hispanic White	Appendix	Malignant	Appendix	Appendix	9.3.4.1.3 Appendix - other	Colon	C18.1-Appendix	181	8140	Malignant	Moderately differentiated; Grade II	Blank(s)	Blank(s)	Not a paired site	Positive histology	8140/3: Adenocarcinoma, NOS	8140/3: Adenocarcinoma, NOS	8140-8389: adenomas and adenocarcinomas	XIf3 Carcinomas of appendix	Appendix	XI(f) Other and unspecified carcinomas	XI(f.3) Carcinomas of appendix	Not Brain	10.1 Adenocarcinoma with variants of colon	Blank(s)	Localized	Blank(s)	Localized	Blank(s)	Blank(s)	Blank(s)	Blank(s)	Blank(s)	Blank(s)	Blank(s)	Blank(s)	Blank(s)	Blank(s)	Blank(s)	Blank(s)	Blank(s)	Blank(s)	Blank(s)	Blank(s)	Blank(s)
70-74 years	Female	2000	Black	Non-Hispanic Black	Appendix	Malignant	Appendix	Appendix	9.3.4.1.3 Appendix - other	Colon	C18.1-Appendix	181	8140	Malignant	Well differentiated; Grade I	Blank(s)	Blank(s)	Not a paired site	Positive histology	8140/3: Adenocarcinoma, NOS	8140/3: Adenocarcinoma, NOS	8140-8389: adenomas and adenocarcinomas	XIf3 Carcinomas of appendix	Appendix	XI(f) Other and unspecified carcinomas	XI(f.3) Carcinomas of appendix	Not Brain	10.1 Adenocarcinoma with variants of colon	Blank(s)	Distant	Blank(s)	Distant	Blank(s)	Blank(s)	Blank(s)	Blank(s)	Blank(s)	Blank(s)	Blank(s)	Blank(s)	Blank(s)	Blank(s)	Blank(s)	Blank(s)	Blank(s)	Blank(s)	Blank(s)	Blank(s)	Blank(s)
70-74 years	Male	2000	White	Non-Hispanic White	Appendix	Malignant	Appendix	Appendix	9.3.4.1.3 Appendix - other	Colon	C18.1-Appendix	181	8140	Malignant	Poorly differentiated; Grade III	Blank(s)	Blank(s)	Not a paired site	Positive histology	8140/3: Adenocarcinoma, NOS	8140/3: Adenocarcinoma, NOS	8140-8389: adenomas and adenocarcinomas	XIf3 Carcinomas of appendix	Appendix	XI(f) Other and unspecified carcinomas	XI(f.3) Carcinomas of appendix	Not Brain	10.1 Adenocarcinoma with variants of colon	Blank(s)	Regional	Blank(s)	Regional	Blank(s)	Blank(s)	Blank(s)	Blank(s)	Blank(s)	Blank(s)	Blank(s)	Blank(s)	Blank(s)	Blank(s)	Blank(s)	Blank(s)	Blank(s)	Blank(s)	Blank(s)	Blank(s)	Blank(s)
75-79 years	Female	2000	White	Non-Hispanic White	Appendix	Malignant	Appendix	Appendix	9.3.4.1.3 Appendix - other	Colon	C18.1-Appendix	181	8481	Malignant	Well differentiated; Grade I	Blank(s)	Blank(s)	Not a paired site	Positive histology	8481/3: Mucin-producing adenocarcinoma	8481/3: Mucin-producing adenocarcinoma	8440-8499: cystic, mucinous and serous neoplasms	XIf3 Carcinomas of appendix	Appendix	XI(f) Other and unspecified carcinomas	XI(f.3) Carcinomas of appendix	Not Brain	10.3 Fibromixoma and low grade mucinous adenocarcinoma of the appendix	Blank(s)	Distant	Blank(s)	Regional	Blank(s)	Blank(s)	Blank(s)	Blank(s)	Blank(s)	Blank(s)	Blank(s)	Blank(s)	Blank(s)	Blank(s)	Blank(s)	Blank(s)	Blank(s)	Blank(s)	Blank(s)	Blank(s)	Blank(s)
65-69 years	Male	2000	White	Non-Hispanic White	Appendix	Malignant	Appendix	Appendix	9.3.4.1.3 Appendix - other	Colon	C18.1-Appendix	181	8261	Malignant	Well differentiated; Grade I	Blank(s)	Blank(s)	Not a paired site	Positive histology	8261/3: Adenocarcinoma in villous adenoma	8261/3: Adenocarcinoma in villous adenoma	8140-8389: adenomas and adenocarcinomas	XIf3 Carcinomas of appendix	Appendix	XI(f) Other and unspecified carcinomas	XI(f.3) Carcinomas of appendix	Not Brain	10.1 Adenocarcinoma with variants of colon	Blank(s)	Localized	Blank(s)	Localized	Blank(s)	Blank(s)	Blank(s)	Blank(s)	Blank(s)	Blank(s)	Blank(s)	Blank(s)	Blank(s)	Blank(s)	Blank(s)	Blank(s)	Blank(s)	Blank(s)	Blank(s)	Blank(s)	Blank(s)
75-79 years	Female	2000	White	Non-Hispanic White	Appendix	Malignant	Appendix	Appendix	9.3.4.1.3 Appendix - other	Colon	C18.1-Appendix	181	8480	Malignant	Well differentiated; Grade I	Blank(s)	Blank(s)	Not a paired site	Positive histology	8480/3: Mucinous adenocarcinoma	8480/3: Mucinous adenocarcinoma	8440-8499: cystic, mucinous and serous neoplasms	XIf3 Carcinomas of appendix	Appendix	XI(f) Other and unspecified carcinomas	XI(f.3) Carcinomas of appendix	Not Brain	10.3 Fibromixoma and low grade mucinous adenocarcinoma of the appendix	Blank(s)	Localized	Blank(s)	Localized	Blank(s)	Blank(s)	Blank(s)	Blank(s)	Blank(s)	Blank(s)	Blank(s)	Blank(s)	Blank(s)	Blank(s)	Blank(s)	Blank(s)	Blank(s)	Blank(s)	Blank(s)	Blank(s)	Blank(s)
45-49 years	Female	2000	White	Non-Hispanic White	Appendix	Malignant	Appendix	Appendix	9.3.4.1.3 Appendix - other	Colon	C18.1-Appendix	181	8470	Malignant	Well differentiated; Grade I	Blank(s)	Blank(s)	Not a paired site	Positive histology	8470/3: Mucinous cystadenocarcinoma, NOS	8470/3: Mucinous cystadenocarcinoma, NOS	8440-8499: cystic, mucinous and serous neoplasms	XIf3 Carcinomas of appendix	Appendix	X(d) Gonadal carcinomas	X(d) Gonadal carcinomas	Not Brain	69 Not Classified	Blank(s)	Distant	Blank(s)	Distant	Blank(s)	Blank(s)	Blank(s)	Blank(s)	Blank(s)	Blank(s)	Blank(s)	Blank(s)	Blank(s)	Blank(s)	Blank(s)	Blank(s)	Blank(s)	Blank(s)	Blank(s)	Blank(s)	Blank(s)
60-64 years	Female	2000	White	Non-Hispanic White	Appendix	Malignant	Appendix	Appendix	9.3.4.1.3 Appendix - other	Colon	C18.1-Appendix	181	8480	Malignant	Well differentiated; Grade I	Blank(s)	Blank(s)	Not a paired site	Positive histology	8480/3: Mucinous adenocarcinoma	8480/3: Mucinous adenocarcinoma	8440-8499: cystic, mucinous and serous neoplasms	XIf3 Carcinomas of appendix	Appendix	XI(f) Other and unspecified carcinomas	XI(f.3) Carcinomas of appendix	Not Brain	10.3 Fibromixoma and low grade mucinous adenocarcinoma of the appendix	Blank(s)	Distant	Blank(s)	Distant	Blank(s)	Blank(s)	Blank(s)	Blank(s)	Blank(s)	Blank(s)	Blank(s)	Blank(s)	Blank(s)	Blank(s)	Blank(s)	Blank(s)	Blank(s)	Blank(s)	Blank(s)	Blank(s)	Blank(s)
35-39 years	Male	2000	White	Non-Hispanic White	Appendix	Malignant	Appendix	Appendix	9.3.4.1.1 NET	Colon	C18.1-Appendix	181	8243	Malignant	Unknown	Blank(s)	Blank(s)	Not a paired site	Positive histology	8243/3: Goblet cell carcinoid	8243/3: Goblet cell carcinoid	8140-8389: adenomas and adenocarcinomas	XIf3 Carcinomas of appendix	Appendix	XI(f) Other and unspecified carcinomas	XI(f.3) Carcinomas of appendix	Not Brain	54.1 Well diff not functioning endocrine carc of pancreas and digestive tract	Blank(s)	Localized	Blank(s)	Localized	Blank(s)	Blank(s)	Blank(s)	Blank(s)	Blank(s)	Blank(s)	Blank(s)	Blank(s)	Blank(s)	Blank(s)	Blank(s)	Blank(s)	Blank(s)	Blank(s)	Blank(s)	Blank(s)	Blank(s)
45-49 years	Female	2000	White	Non-Hispanic White	Appendix	Malignant	Appendix	Appendix	9.3.4.1.3 Appendix - other	Colon	C18.1-Appendix	181	8140	Malignant	Well differentiated; Grade I	Blank(s)	Blank(s)	Not a paired site	Positive histology	8140/3: Adenocarcinoma, NOS	8140/3: Adenocarcinoma, NOS	8140-8389: adenomas and adenocarcinomas	XIf3 Carcinomas of appendix	Appendix	XI(f) Other and unspecified carcinomas	XI(f.3) Carcinomas of appendix	Not Brain	10.1 Adenocarcinoma with variants of colon	Blank(s)	Localized	Blank(s)	Localized	Blank(s)	Blank(s)	Blank(s)	Blank(s)	Blank(s)	Blank(s)	Blank(s)	Blank(s)	Blank(s)	Blank(s)	Blank(s)	Blank(s)	Blank(s)	Blank(s)	Blank(s)	Blank(s)	Blank(s)
75-79 years	Female	2000	White	Non-Hispanic White	Appendix	Malignant	Appendix	Appendix	9.3.4.1.3 Appendix - other	Colon	C18.1-Appendix	181	8140	Malignant	Poorly differentiated; Grade III	Blank(s)	Blank(s)	Not a paired site	Positive histology	8140/3: Adenocarcinoma, NOS	8140/3: Adenocarcinoma, NOS	8140-8389: adenomas and adenocarcinomas	XIf3 Carcinomas of appendix	Appendix	XI(f) Other and unspecified carcinomas	XI(f.3) Carcinomas of appendix	Not Brain	10.1 Adenocarcinoma with variants of colon	Blank(s)	Localized	Blank(s)	Localized	Blank(s)	Blank(s)	Blank(s)	Blank(s)	Blank(s)	Blank(s)	Blank(s)	Blank(s)	Blank(s)	Blank(s)	Blank(s)	Blank(s)	Blank(s)	Blank(s)	Blank(s)	Blank(s)	Blank(s)
75-79 years	Male	2000	Black	Non-Hispanic Black	Appendix	Malignant	Appendix	Appendix	9.3.4.1.1 NET	Colon	C18.1-Appendix	181	8245	Malignant	Unknown	Blank(s)	Blank(s)	Not a paired site	Positive histology	8245/3: Adenocarcinoid tumor	8245/3: Adenocarcinoid tumor	8140-8389: adenomas and adenocarcinomas	XIf3 Carcinomas of appendix	Appendix	XI(f) Other and unspecified carcinomas	XI(f.3) Carcinomas of appendix	Not Brain	54.1 Well diff not functioning endocrine carc of pancreas and digestive tract	Blank(s)	Regional	Blank(s)	Regional	Blank(s)	Blank(s)	Blank(s)	Blank(s)	Blank(s)	Blank(s)	Blank(s)	Blank(s)	Blank(s)	Blank(s)	Blank(s)	Blank(s)	Blank(s)	Blank(s)	Blank(s)	Blank(s)	Blank(s)
65-69 years	Female	2000	White	Non-Hispanic White	Appendix	Malignant	Appendix	Appendix	9.3.4.1.3 Appendix - other	Colon	C18.1-Appendix	181	8480	Malignant	Well differentiated; Grade I	Blank(s)	Blank(s)	Not a paired site	Positive histology	8480/3: Mucinous adenocarcinoma	8480/3: Mucinous adenocarcinoma	8440-8499: cystic, mucinous and serous neoplasms	XIf3 Carcinomas of appendix	Appendix	XI(f) Other and unspecified carcinomas	XI(f.3) Carcinomas of appendix	Not Brain	10.3 Fibromixoma and low grade mucinous adenocarcinoma of the appendix	Blank(s)	Localized	Blank(s)	Localized	Blank(s)	Blank(s)	Blank(s)	Blank(s)	Blank(s)	Blank(s)	Blank(s)	Blank(s)	Blank(s)	Blank(s)	Blank(s)	Blank(s)	Blank(s)	Blank(s)	Blank(s)	Blank(s)	Blank(s)
60-64 years	Female	2000	White	Non-Hispanic White	Appendix	Malignant	Appendix	Appendix	9.3.4.1.3 Appendix - other	Colon	C18.1-Appendix	181	8490	Malignant	Undifferentiated; anaplastic; Grade IV	Blank(s)	Blank(s)	Not a paired site	Positive histology	8490/3: Signet ring cell carcinoma	8490/3: Signet ring cell carcinoma	8440-8499: cystic, mucinous and serous neoplasms	XIf3 Carcinomas of appendix	Appendix	XI(f) Other and unspecified carcinomas	XI(f.3) Carcinomas of appendix	Not Brain	10.1 Adenocarcinoma with variants of colon	Blank(s)	Distant	Blank(s)	Distant	Blank(s)	Blank(s)	Blank(s)	Blank(s)	Blank(s)	Blank(s)	Blank(s)	Blank(s)	Blank(s)	Blank(s)	Blank(s)	Blank(s)	Blank(s)	Blank(s)	Blank(s)	Blank(s)	Blank(s)
40-44 years	Female	2000	White	Hispanic (All Races)	Appendix	Malignant	Appendix	Appendix	9.3.4.1.3 Appendix - other	Colon	C18.1-Appendix	181	8480	Malignant	Well differentiated; Grade I	Blank(s)	Blank(s)	Not a paired site	Positive histology	8480/3: Mucinous adenocarcinoma	8480/3: Mucinous adenocarcinoma	8440-8499: cystic, mucinous and serous neoplasms	XIf3 Carcinomas of appendix	Appendix	XI(f) Other and unspecified carcinomas	XI(f.3) Carcinomas of appendix	Not Brain	10.3 Fibromixoma and low grade mucinous adenocarcinoma of the appendix	Blank(s)	Distant	Blank(s)	Distant	Blank(s)	Blank(s)	Blank(s)	Blank(s)	Blank(s)	Blank(s)	Blank(s)	Blank(s)	Blank(s)	Blank(s)	Blank(s)	Blank(s)	Blank(s)	Blank(s)	Blank(s)	Blank(s)	Blank(s)
80-84 years	Male	2000	White	Non-Hispanic White	Appendix	Malignant	Appendix	Appendix	9.3.4.1.3 Appendix - other	Colon	C18.1-Appendix	181	8480	Malignant	Poorly differentiated; Grade III	Blank(s)	Blank(s)	Not a paired site	Positive histology	8480/3: Mucinous adenocarcinoma	8480/3: Mucinous adenocarcinoma	8440-8499: cystic, mucinous and serous neoplasms	XIf3 Carcinomas of appendix	Appendix	XI(f) Other and unspecified carcinomas	XI(f.3) Carcinomas of appendix	Not Brain	10.3 Fibromixoma and low grade mucinous adenocarcinoma of the appendix	Blank(s)	Distant	Blank(s)	Regional	Blank(s)	Blank(s)	Blank(s)	Blank(s)	Blank(s)	Blank(s)	Blank(s)	Blank(s)	Blank(s)	Blank(s)	Blank(s)	Blank(s)	Blank(s)	Blank(s)	Blank(s)	Blank(s)	Blank(s)
45-49 years	Female	2000	White	Hispanic (All Races)	Appendix	Malignant	Appendix	Appendix	9.3.4.1.3 Appendix - other	Colon	C18.1-Appendix	181	8480	Malignant	Poorly differentiated; Grade III	Blank(s)	Blank(s)	Not a paired site	Positive histology	8480/3: Mucinous adenocarcinoma	8480/3: Mucinous adenocarcinoma	8440-8499: cystic, mucinous and serous neoplasms	XIf3 Carcinomas of appendix	Appendix	XI(f) Other and unspecified carcinomas	XI(f.3) Carcinomas of appendix	Not Brain	10.3 Fibromixoma and low grade mucinous adenocarcinoma of the appendix	Blank(s)	Localized	Blank(s)	Localized	Blank(s)	Blank(s)	Blank(s)	Blank(s)	Blank(s)	Blank(s)	Blank(s)	Blank(s)	Blank(s)	Blank(s)	Blank(s)	Blank(s)	Blank(s)	Blank(s)	Blank(s)	Blank(s)	Blank(s)
75-79 years	Male	2000	White	Non-Hispanic White	Appendix	Malignant	Appendix	Appendix	9.3.4.1.3 Appendix - other	Colon	C18.1-Appendix	181	8480	Malignant	Well differentiated; Grade I	Blank(s)	Blank(s)	Not a paired site	Positive histology	8480/3: Mucinous adenocarcinoma	8480/3: Mucinous adenocarcinoma	8440-8499: cystic, mucinous and serous neoplasms	XIf3 Carcinomas of appendix	Appendix	XI(f) Other and unspecified carcinomas	XI(f.3) Carcinomas of appendix	Not Brain	10.3 Fibromixoma and low grade mucinous adenocarcinoma of the appendix	Blank(s)	Distant	Blank(s)	Distant	Blank(s)	Blank(s)	Blank(s)	Blank(s)	Blank(s)	Blank(s)	Blank(s)	Blank(s)	Blank(s)	Blank(s)	Blank(s)	Blank(s)	Blank(s)	Blank(s)	Blank(s)	Blank(s)	Blank(s)
65-69 years	Male	2000	White	Non-Hispanic White	Appendix	Malignant	Appendix	Appendix	9.3.4.1.3 Appendix - other	Colon	C18.1-Appendix	181	8140	Malignant	Moderately differentiated; Grade II	Blank(s)	Blank(s)	Not a paired site	Positive histology	8140/3: Adenocarcinoma, NOS	8140/3: Adenocarcinoma, NOS	8140-8389: adenomas and adenocarcinomas	XIf3 Carcinomas of appendix	Appendix	XI(f) Other and unspecified carcinomas	XI(f.3) Carcinomas of appendix	Not Brain	10.1 Adenocarcinoma with variants of colon	Blank(s)	Regional	Blank(s)	Regional	Blank(s)	Blank(s)	Blank(s)	Blank(s)	Blank(s)	Blank(s)	Blank(s)	Blank(s)	Blank(s)	Blank(s)	Blank(s)	Blank(s)	Blank(s)	Blank(s)	Blank(s)	Blank(s)	Blank(s)
35-39 years	Male	2000	White	Non-Hispanic White	Appendix	Malignant	Appendix	Appendix	9.3.4.1.1 NET	Colon	C18.1-Appendix	181	8245	Malignant	Unknown	Blank(s)	Blank(s)	Not a paired site	Positive histology	8245/3: Adenocarcinoid tumor	8245/3: Adenocarcinoid tumor	8140-8389: adenomas and adenocarcinomas	XIf3 Carcinomas of appendix	Appendix	XI(f) Other and unspecified carcinomas	XI(f.3) Carcinomas of appendix	Not Brain	54.1 Well diff not functioning endocrine carc of pancreas and digestive tract	Blank(s)	Localized	Blank(s)	Localized	Blank(s)	Blank(s)	Blank(s)	Blank(s)	Blank(s)	Blank(s)	Blank(s)	Blank(s)	Blank(s)	Blank(s)	Blank(s)	Blank(s)	Blank(s)	Blank(s)	Blank(s)	Blank(s)	Blank(s)
70-74 years	Female	2000	White	Non-Hispanic White	Appendix	Malignant	Appendix	Appendix	9.3.4.1.3 Appendix - other	Colon	C18.1-Appendix	181	8140	Malignant	Moderately differentiated; Grade II	Blank(s)	Blank(s)	Not a paired site	Positive histology	8140/3: Adenocarcinoma, NOS	8140/3: Adenocarcinoma, NOS	8140-8389: adenomas and adenocarcinomas	XIf3 Carcinomas of appendix	Appendix	XI(f) Other and unspecified carcinomas	XI(f.3) Carcinomas of appendix	Not Brain	10.1 Adenocarcinoma with variants of colon	Blank(s)	Localized	Blank(s)	Localized	Blank(s)	Blank(s)	Blank(s)	Blank(s)	Blank(s)	Blank(s)	Blank(s)	Blank(s)	Blank(s)	Blank(s)	Blank(s)	Blank(s)	Blank(s)	Blank(s)	Blank(s)	Blank(s)	Blank(s)
65-69 years	Male	2000	White	Non-Hispanic White	Appendix	Malignant	Appendix	Appendix	9.3.4.1.3 Appendix - other	Colon	C18.1-Appendix	181	8480	Malignant	Well differentiated; Grade I	Blank(s)	Blank(s)	Not a paired site	Positive histology	8480/3: Mucinous adenocarcinoma	8480/3: Mucinous adenocarcinoma	8440-8499: cystic, mucinous and serous neoplasms	XIf3 Carcinomas of appendix	Appendix	XI(f) Other and unspecified carcinomas	XI(f.3) Carcinomas of appendix	Not Brain	10.3 Fibromixoma and low grade mucinous adenocarcinoma of the appendix	Blank(s)	Regional	Blank(s)	Regional	Blank(s)	Blank(s)	Blank(s)	Blank(s)	Blank(s)	Blank(s)	Blank(s)	Blank(s)	Blank(s)	Blank(s)	Blank(s)	Blank(s)	Blank(s)	Blank(s)	Blank(s)	Blank(s)	Blank(s)
70-74 years	Male	2000	White	Non-Hispanic White	Appendix	Malignant	Appendix	Appendix	9.3.4.1.3 Appendix - other	Colon	C18.1-Appendix	181	8140	Malignant	Moderately differentiated; Grade II	Blank(s)	Blank(s)	Not a paired site	Positive histology	8140/3: Adenocarcinoma, NOS	8140/3: Adenocarcinoma, NOS	8140-8389: adenomas and adenocarcinomas	XIf3 Carcinomas of appendix	Appendix	XI(f) Other and unspecified carcinomas	XI(f.3) Carcinomas of appendix	Not Brain	10.1 Adenocarcinoma with variants of colon	Blank(s)	Localized	Blank(s)	Localized	Blank(s)	Blank(s)	Blank(s)	Blank(s)	Blank(s)	Blank(s)	Blank(s)	Blank(s)	Blank(s)	Blank(s)	Blank(s)	Blank(s)	Blank(s)	Blank(s)	Blank(s)	Blank(s)	Blank(s)
35-39 years	Male	2000	White	Hispanic (All Races)	Appendix	Malignant	Appendix	Appendix	9.3.4.1.3 Appendix - other	Colon	C18.1-Appendix	181	8481	Malignant	Moderately differentiated; Grade II	Blank(s)	Blank(s)	Not a paired site	Positive histology	8481/3: Mucin-producing adenocarcinoma	8481/3: Mucin-producing adenocarcinoma	8440-8499: cystic, mucinous and serous neoplasms	XIf3 Carcinomas of appendix	Appendix	XI(f) Other and unspecified carcinomas	XI(f.3) Carcinomas of appendix	Not Brain	10.3 Fibromixoma and low grade mucinous adenocarcinoma of the appendix	Blank(s)	Localized	Blank(s)	Localized	Blank(s)	Blank(s)	Blank(s)	Blank(s)	Blank(s)	Blank(s)	Blank(s)	Blank(s)	Blank(s)	Blank(s)	Blank(s)	Blank(s)	Blank(s)	Blank(s)	Blank(s)	Blank(s)	Blank(s)
50-54 years	Female	2000	White	Non-Hispanic White	Appendix	Malignant	Appendix	Appendix	9.3.4.1.3 Appendix - other	Colon	C18.1-Appendix	181	8470	Malignant	Unknown	Blank(s)	Blank(s)	Not a paired site	Positive histology	8470/3: Mucinous cystadenocarcinoma, NOS	8470/3: Mucinous cystadenocarcinoma, NOS	8440-8499: cystic, mucinous and serous neoplasms	XIf3 Carcinomas of appendix	Appendix	X(d) Gonadal carcinomas	X(d) Gonadal carcinomas	Not Brain	69 Not Classified	Blank(s)	Localized	Blank(s)	Localized	Blank(s)	Blank(s)	Blank(s)	Blank(s)	Blank(s)	Blank(s)	Blank(s)	Blank(s)	Blank(s)	Blank(s)	Blank(s)	Blank(s)	Blank(s)	Blank(s)	Blank(s)	Blank(s)	Blank(s)
60-64 years	Female	2000	White	Non-Hispanic White	Appendix	Malignant	Appendix	Appendix	9.3.4.1.3 Appendix - other	Colon	C18.1-Appendix	181	8480	Malignant	Unknown	Blank(s)	Blank(s)	Not a paired site	Positive histology	8480/3: Mucinous adenocarcinoma	8480/3: Mucinous adenocarcinoma	8440-8499: cystic, mucinous and serous neoplasms	XIf3 Carcinomas of appendix	Appendix	XI(f) Other and unspecified carcinomas	XI(f.3) Carcinomas of appendix	Not Brain	10.3 Fibromixoma and low grade mucinous adenocarcinoma of the appendix	Blank(s)	Regional	Blank(s)	Regional	Blank(s)	Blank(s)	Blank(s)	Blank(s)	Blank(s)	Blank(s)	Blank(s)	Blank(s)	Blank(s)	Blank(s)	Blank(s)	Blank(s)	Blank(s)	Blank(s)	Blank(s)	Blank(s)	Blank(s)
45-49 years	Male	2000	White	Non-Hispanic White	Appendix	Malignant	Appendix	Appendix	9.3.4.1.3 Appendix - other	Colon	C18.1-Appendix	181	8481	Malignant	Moderately differentiated; Grade II	Blank(s)	Blank(s)	Not a paired site	Positive histology	8481/3: Mucin-producing adenocarcinoma	8481/3: Mucin-producing adenocarcinoma	8440-8499: cystic, mucinous and serous neoplasms	XIf3 Carcinomas of appendix	Appendix	XI(f) Other and unspecified carcinomas	XI(f.3) Carcinomas of appendix	Not Brain	10.3 Fibromixoma and low grade mucinous adenocarcinoma of the appendix	Blank(s)	Distant	Blank(s)	Regional	Blank(s)	Blank(s)	Blank(s)	Blank(s)	Blank(s)	Blank(s)	Blank(s)	Blank(s)	Blank(s)	Blank(s)	Blank(s)	Blank(s)	Blank(s)	Blank(s)	Blank(s)	Blank(s)	Blank(s)
60-64 years	Female	2000	White	Non-Hispanic White	Appendix	Malignant	Appendix	Appendix	9.3.4.1.3 Appendix - other	Colon	C18.1-Appendix	181	8140	Malignant	Unknown	Blank(s)	Blank(s)	Not a paired site	Positive histology	8140/3: Adenocarcinoma, NOS	8140/3: Adenocarcinoma, NOS	8140-8389: adenomas and adenocarcinomas	XIf3 Carcinomas of appendix	Appendix	XI(f) Other and unspecified carcinomas	XI(f.3) Carcinomas of appendix	Not Brain	10.1 Adenocarcinoma with variants of colon	Blank(s)	Localized	Blank(s)	Localized	Blank(s)	Blank(s)	Blank(s)	Blank(s)	Blank(s)	Blank(s)	Blank(s)	Blank(s)	Blank(s)	Blank(s)	Blank(s)	Blank(s)	Blank(s)	Blank(s)	Blank(s)	Blank(s)	Blank(s)
80-84 years	Female	2000	White	Non-Hispanic White	Appendix	Malignant	Appendix	Appendix	9.3.4.1.3 Appendix - other	Colon	C18.1-Appendix	181	8480	Malignant	Unknown	Blank(s)	Blank(s)	Not a paired site	Positive histology	8480/3: Mucinous adenocarcinoma	8480/3: Mucinous adenocarcinoma	8440-8499: cystic, mucinous and serous neoplasms	XIf3 Carcinomas of appendix	Appendix	XI(f) Other and unspecified carcinomas	XI(f.3) Carcinomas of appendix	Not Brain	10.3 Fibromixoma and low grade mucinous adenocarcinoma of the appendix	Blank(s)	Distant	Blank(s)	Distant	Blank(s)	Blank(s)	Blank(s)	Blank(s)	Blank(s)	Blank(s)	Blank(s)	Blank(s)	Blank(s)	Blank(s)	Blank(s)	Blank(s)	Blank(s)	Blank(s)	Blank(s)	Blank(s)	Blank(s)
70-74 years	Male	2000	White	Non-Hispanic White	Appendix	Malignant	Appendix	Appendix	9.3.4.1.1 NET	Colon	C18.1-Appendix	181	8244	Malignant	Unknown	Blank(s)	Blank(s)	Not a paired site	Positive histology	8244/3: Mixed adenoneuroendocrine carcinoma (ICD-O-3 update)	8244/3: Mixed adenoneuroendocrine carcinoma (ICD-O-3 update)	8140-8389: adenomas and adenocarcinomas	XIf3 Carcinomas of appendix	Appendix	XI(f) Other and unspecified carcinomas	XI(f.3) Carcinomas of appendix	Not Brain	54.1 Well diff not functioning endocrine carc of pancreas and digestive tract	Blank(s)	Regional	Blank(s)	Regional	Blank(s)	Blank(s)	Blank(s)	Blank(s)	Blank(s)	Blank(s)	Blank(s)	Blank(s)	Blank(s)	Blank(s)	Blank(s)	Blank(s)	Blank(s)	Blank(s)	Blank(s)	Blank(s)	Blank(s)
85+ years	Female	2000	White	Non-Hispanic White	Appendix	Malignant	Appendix	Appendix	9.3.4.1.3 Appendix - other	Colon	C18.1-Appendix	181	8140	Malignant	Well differentiated; Grade I	Blank(s)	Blank(s)	Not a paired site	Positive histology	8140/3: Adenocarcinoma, NOS	8140/3: Adenocarcinoma, NOS	8140-8389: adenomas and adenocarcinomas	XIf3 Carcinomas of appendix	Appendix	XI(f) Other and unspecified carcinomas	XI(f.3) Carcinomas of appendix	Not Brain	10.1 Adenocarcinoma with variants of colon	Blank(s)	Localized	Blank(s)	Localized	Blank(s)	Blank(s)	Blank(s)	Blank(s)	Blank(s)	Blank(s)	Blank(s)	Blank(s)	Blank(s)	Blank(s)	Blank(s)	Blank(s)	Blank(s)	Blank(s)	Blank(s)	Blank(s)	Blank(s)
55-59 years	Female	2000	White	Non-Hispanic White	Appendix	Malignant	Appendix	Appendix	9.3.4.1.3 Appendix - other	Colon	C18.1-Appendix	181	8140	Malignant	Moderately differentiated; Grade II	Blank(s)	Blank(s)	Not a paired site	Positive histology	8140/3: Adenocarcinoma, NOS	8140/3: Adenocarcinoma, NOS	8140-8389: adenomas and adenocarcinomas	XIf3 Carcinomas of appendix	Appendix	XI(f) Other and unspecified carcinomas	XI(f.3) Carcinomas of appendix	Not Brain	10.1 Adenocarcinoma with variants of colon	Blank(s)	Regional	Blank(s)	Regional	Blank(s)	Blank(s)	Blank(s)	Blank(s)	Blank(s)	Blank(s)	Blank(s)	Blank(s)	Blank(s)	Blank(s)	Blank(s)	Blank(s)	Blank(s)	Blank(s)	Blank(s)	Blank(s)	Blank(s)
50-54 years	Female	2000	White	Non-Hispanic White	Appendix	Malignant	Appendix	Appendix	9.3.4.1.3 Appendix - other	Colon	C18.1-Appendix	181	8140	Malignant	Unknown	Blank(s)	Blank(s)	Not a paired site	Positive histology	8140/3: Adenocarcinoma, NOS	8140/3: Adenocarcinoma, NOS	8140-8389: adenomas and adenocarcinomas	XIf3 Carcinomas of appendix	Appendix	XI(f) Other and unspecified carcinomas	XI(f.3) Carcinomas of appendix	Not Brain	10.1 Adenocarcinoma with variants of colon	Blank(s)	Distant	Blank(s)	Distant	Blank(s)	Blank(s)	Blank(s)	Blank(s)	Blank(s)	Blank(s)	Blank(s)	Blank(s)	Blank(s)	Blank(s)	Blank(s)	Blank(s)	Blank(s)	Blank(s)	Blank(s)	Blank(s)	Blank(s)
70-74 years	Female	2000	White	Non-Hispanic White	Appendix	Malignant	Appendix	Appendix	9.3.4.1.3 Appendix - other	Colon	C18.1-Appendix	181	8010	Malignant	Moderately differentiated; Grade II	Blank(s)	Blank(s)	Not a paired site	Positive histology	8010/3: Carcinoma, NOS	8010/3: Carcinoma, NOS	8010-8049: epithelial neoplasms, NOS	XIf3 Carcinomas of appendix	Appendix	XI(f) Other and unspecified carcinomas	XI(f.3) Carcinomas of appendix	Not Brain	10.4 Other epithelial tumors of colon (including appendix)	Blank(s)	Localized	Blank(s)	Localized	Blank(s)	Blank(s)	Blank(s)	Blank(s)	Blank(s)	Blank(s)	Blank(s)	Blank(s)	Blank(s)	Blank(s)	Blank(s)	Blank(s)	Blank(s)	Blank(s)	Blank(s)	Blank(s)	Blank(s)
40-44 years	Female	2000	White	Non-Hispanic White	Appendix	Malignant	Appendix	Appendix	9.3.4.1.1 NET	Colon	C18.1-Appendix	181	8243	Malignant	Poorly differentiated; Grade III	Blank(s)	Blank(s)	Not a paired site	Positive histology	8243/3: Goblet cell carcinoid	8243/3: Goblet cell carcinoid	8140-8389: adenomas and adenocarcinomas	XIf3 Carcinomas of appendix	Appendix	XI(f) Other and unspecified carcinomas	XI(f.3) Carcinomas of appendix	Not Brain	54.1 Well diff not functioning endocrine carc of pancreas and digestive tract	Blank(s)	Distant	Blank(s)	Distant	Blank(s)	Blank(s)	Blank(s)	Blank(s)	Blank(s)	Blank(s)	Blank(s)	Blank(s)	Blank(s)	Blank(s)	Blank(s)	Blank(s)	Blank(s)	Blank(s)	Blank(s)	Blank(s)	Blank(s)
75-79 years	Male	2000	White	Non-Hispanic White	Appendix	Malignant	Appendix	Appendix	9.3.4.1.3 Appendix - other	Colon	C18.1-Appendix	181	8140	Malignant	Moderately differentiated; Grade II	Blank(s)	Blank(s)	Not a paired site	Positive histology	8140/3: Adenocarcinoma, NOS	8140/3: Adenocarcinoma, NOS	8140-8389: adenomas and adenocarcinomas	XIf3 Carcinomas of appendix	Appendix	XI(f) Other and unspecified carcinomas	XI(f.3) Carcinomas of appendix	Not Brain	10.1 Adenocarcinoma with variants of colon	Blank(s)	Distant	Blank(s)	Distant	Blank(s)	Blank(s)	Blank(s)	Blank(s)	Blank(s)	Blank(s)	Blank(s)	Blank(s)	Blank(s)	Blank(s)	Blank(s)	Blank(s)	Blank(s)	Blank(s)	Blank(s)	Blank(s)	Blank(s)
80-84 years	Male	2000	White	Non-Hispanic White	Appendix	Malignant	Appendix	Appendix	9.3.4.1.3 Appendix - other	Colon	C18.1-Appendix	181	8140	Malignant	Poorly differentiated; Grade III	Blank(s)	Blank(s)	Not a paired site	Positive histology	8140/3: Adenocarcinoma, NOS	8140/3: Adenocarcinoma, NOS	8140-8389: adenomas and adenocarcinomas	XIf3 Carcinomas of appendix	Appendix	XI(f) Other and unspecified carcinomas	XI(f.3) Carcinomas of appendix	Not Brain	10.1 Adenocarcinoma with variants of colon	Blank(s)	Regional	Blank(s)	Regional	Blank(s)	Blank(s)	Blank(s)	Blank(s)	Blank(s)	Blank(s)	Blank(s)	Blank(s)	Blank(s)	Blank(s)	Blank(s)	Blank(s)	Blank(s)	Blank(s)	Blank(s)	Blank(s)	Blank(s)
75-79 years	Female	2000	Black	Non-Hispanic Black	Appendix	Malignant	Appendix	Appendix	9.3.4.1.3 Appendix - other	Colon	C18.1-Appendix	181	8140	Malignant	Poorly differentiated; Grade III	Blank(s)	Blank(s)	Not a paired site	Positive histology	8140/3: Adenocarcinoma, NOS	8140/3: Adenocarcinoma, NOS	8140-8389: adenomas and adenocarcinomas	XIf3 Carcinomas of appendix	Appendix	XI(f) Other and unspecified carcinomas	XI(f.3) Carcinomas of appendix	Not Brain	10.1 Adenocarcinoma with variants of colon	Blank(s)	Distant	Blank(s)	Regional	Blank(s)	Blank(s)	Blank(s)	Blank(s)	Blank(s)	Blank(s)	Blank(s)	Blank(s)	Blank(s)	Blank(s)	Blank(s)	Blank(s)	Blank(s)	Blank(s)	Blank(s)	Blank(s)	Blank(s)
40-44 years	Female	2000	White	Non-Hispanic White	Appendix	Malignant	Appendix	Appendix	9.3.4.1.1 NET	Colon	C18.1-Appendix	181	8243	Malignant	Unknown	Blank(s)	Blank(s)	Not a paired site	Positive histology	8243/3: Goblet cell carcinoid	8243/3: Goblet cell carcinoid	8140-8389: adenomas and adenocarcinomas	XIf3 Carcinomas of appendix	Appendix	XI(f) Other and unspecified carcinomas	XI(f.3) Carcinomas of appendix	Not Brain	54.1 Well diff not functioning endocrine carc of pancreas and digestive tract	Blank(s)	Distant	Blank(s)	Distant	Blank(s)	Blank(s)	Blank(s)	Blank(s)	Blank(s)	Blank(s)	Blank(s)	Blank(s)	Blank(s)	Blank(s)	Blank(s)	Blank(s)	Blank(s)	Blank(s)	Blank(s)	Blank(s)	Blank(s)
65-69 years	Male	2000	White	Non-Hispanic White	Appendix	Malignant	Appendix	Appendix	9.3.4.1.3 Appendix - other	Colon	C18.1-Appendix	181	8480	Malignant	Unknown	Blank(s)	Blank(s)	Not a paired site	Positive histology	8480/3: Mucinous adenocarcinoma	8480/3: Mucinous adenocarcinoma	8440-8499: cystic, mucinous and serous neoplasms	XIf3 Carcinomas of appendix	Appendix	XI(f) Other and unspecified carcinomas	XI(f.3) Carcinomas of appendix	Not Brain	10.3 Fibromixoma and low grade mucinous adenocarcinoma of the appendix	Blank(s)	Localized	Blank(s)	Localized	Blank(s)	Blank(s)	Blank(s)	Blank(s)	Blank(s)	Blank(s)	Blank(s)	Blank(s)	Blank(s)	Blank(s)	Blank(s)	Blank(s)	Blank(s)	Blank(s)	Blank(s)	Blank(s)	Blank(s)
60-64 years	Female	2000	White	Non-Hispanic White	Appendix	Malignant	Appendix	Appendix	9.3.4.1.3 Appendix - other	Colon	C18.1-Appendix	181	8490	Malignant	Poorly differentiated; Grade III	Blank(s)	Blank(s)	Not a paired site	Positive histology	8490/3: Signet ring cell carcinoma	8490/3: Signet ring cell carcinoma	8440-8499: cystic, mucinous and serous neoplasms	XIf3 Carcinomas of appendix	Appendix	XI(f) Other and unspecified carcinomas	XI(f.3) Carcinomas of appendix	Not Brain	10.1 Adenocarcinoma with variants of colon	Blank(s)	Distant	Blank(s)	Distant	Blank(s)	Blank(s)	Blank(s)	Blank(s)	Blank(s)	Blank(s)	Blank(s)	Blank(s)	Blank(s)	Blank(s)	Blank(s)	Blank(s)	Blank(s)	Blank(s)	Blank(s)	Blank(s)	Blank(s)
75-79 years	Female	2000	Black	Non-Hispanic Black	Appendix	Malignant	Appendix	Appendix	9.3.4.1.3 Appendix - other	Colon	C18.1-Appendix	181	8480	Malignant	Moderately differentiated; Grade II	Blank(s)	Blank(s)	Not a paired site	Positive histology	8480/3: Mucinous adenocarcinoma	8480/3: Mucinous adenocarcinoma	8440-8499: cystic, mucinous and serous neoplasms	XIf3 Carcinomas of appendix	Appendix	XI(f) Other and unspecified carcinomas	XI(f.3) Carcinomas of appendix	Not Brain	10.3 Fibromixoma and low grade mucinous adenocarcinoma of the appendix	Blank(s)	Regional	Blank(s)	Regional	Blank(s)	Blank(s)	Blank(s)	Blank(s)	Blank(s)	Blank(s)	Blank(s)	Blank(s)	Blank(s)	Blank(s)	Blank(s)	Blank(s)	Blank(s)	Blank(s)	Blank(s)	Blank(s)	Blank(s)
80-84 years	Female	2000	White	Non-Hispanic White	Appendix	Malignant	Appendix	Appendix	9.3.4.1.3 Appendix - other	Colon	C18.1-Appendix	181	8480	Malignant	Unknown	Blank(s)	Blank(s)	Not a paired site	Positive histology	8480/3: Mucinous adenocarcinoma	8480/3: Mucinous adenocarcinoma	8440-8499: cystic, mucinous and serous neoplasms	XIf3 Carcinomas of appendix	Appendix	XI(f) Other and unspecified carcinomas	XI(f.3) Carcinomas of appendix	Not Brain	10.3 Fibromixoma and low grade mucinous adenocarcinoma of the appendix	Blank(s)	Localized	Blank(s)	Localized	Blank(s)	Blank(s)	Blank(s)	Blank(s)	Blank(s)	Blank(s)	Blank(s)	Blank(s)	Blank(s)	Blank(s)	Blank(s)	Blank(s)	Blank(s)	Blank(s)	Blank(s)	Blank(s)	Blank(s)
70-74 years	Female	2000	White	Non-Hispanic White	Appendix	Malignant	Appendix	Appendix	9.3.4.1.3 Appendix - other	Colon	C18.1-Appendix	181	8140	Malignant	Unknown	Blank(s)	Blank(s)	Not a paired site	Positive histology	8140/3: Adenocarcinoma, NOS	8140/3: Adenocarcinoma, NOS	8140-8389: adenomas and adenocarcinomas	XIf3 Carcinomas of appendix	Appendix	XI(f) Other and unspecified carcinomas	XI(f.3) Carcinomas of appendix	Not Brain	10.1 Adenocarcinoma with variants of colon	Blank(s)	Localized	Blank(s)	Localized	Blank(s)	Blank(s)	Blank(s)	Blank(s)	Blank(s)	Blank(s)	Blank(s)	Blank(s)	Blank(s)	Blank(s)	Blank(s)	Blank(s)	Blank(s)	Blank(s)	Blank(s)	Blank(s)	Blank(s)
60-64 years	Female	2000	White	Non-Hispanic White	Appendix	Malignant	Appendix	Appendix	9.3.4.1.3 Appendix - other	Colon	C18.1-Appendix	181	8140	Malignant	Moderately differentiated; Grade II	Blank(s)	Blank(s)	Not a paired site	Positive histology	8140/3: Adenocarcinoma, NOS	8140/3: Adenocarcinoma, NOS	8140-8389: adenomas and adenocarcinomas	XIf3 Carcinomas of appendix	Appendix	XI(f) Other and unspecified carcinomas	XI(f.3) Carcinomas of appendix	Not Brain	10.1 Adenocarcinoma with variants of colon	Blank(s)	Localized	Blank(s)	Localized	Blank(s)	Blank(s)	Blank(s)	Blank(s)	Blank(s)	Blank(s)	Blank(s)	Blank(s)	Blank(s)	Blank(s)	Blank(s)	Blank(s)	Blank(s)	Blank(s)	Blank(s)	Blank(s)	Blank(s)
45-49 years	Male	2000	White	Non-Hispanic White	Appendix	Malignant	Appendix	Appendix	9.3.4.1.1 NET	Colon	C18.1-Appendix	181	8243	Malignant	Well differentiated; Grade I	Blank(s)	Blank(s)	Not a paired site	Positive histology	8243/3: Goblet cell carcinoid	8243/3: Goblet cell carcinoid	8140-8389: adenomas and adenocarcinomas	XIf3 Carcinomas of appendix	Appendix	XI(f) Other and unspecified carcinomas	XI(f.3) Carcinomas of appendix	Not Brain	54.1 Well diff not functioning endocrine carc of pancreas and digestive tract	Blank(s)	Localized	Blank(s)	Localized	Blank(s)	Blank(s)	Blank(s)	Blank(s)	Blank(s)	Blank(s)	Blank(s)	Blank(s)	Blank(s)	Blank(s)	Blank(s)	Blank(s)	Blank(s)	Blank(s)	Blank(s)	Blank(s)	Blank(s)
45-49 years	Female	2000	Black	Non-Hispanic Black	Appendix	Malignant	Appendix	Appendix	9.3.4.1.1 NET	Colon	C18.1-Appendix	181	8245	Malignant	Unknown	Blank(s)	Blank(s)	Not a paired site	Positive histology	8245/3: Adenocarcinoid tumor	8245/3: Adenocarcinoid tumor	8140-8389: adenomas and adenocarcinomas	XIf3 Carcinomas of appendix	Appendix	XI(f) Other and unspecified carcinomas	XI(f.3) Carcinomas of appendix	Not Brain	54.1 Well diff not functioning endocrine carc of pancreas and digestive tract	Blank(s)	Localized	Blank(s)	Localized	Blank(s)	Blank(s)	Blank(s)	Blank(s)	Blank(s)	Blank(s)	Blank(s)	Blank(s)	Blank(s)	Blank(s)	Blank(s)	Blank(s)	Blank(s)	Blank(s)	Blank(s)	Blank(s)	Blank(s)
50-54 years	Male	2000	White	Non-Hispanic White	Appendix	Malignant	Appendix	Appendix	9.3.4.1.1 NET	Colon	C18.1-Appendix	181	8243	Malignant	Unknown	Blank(s)	Blank(s)	Not a paired site	Positive histology	8243/3: Goblet cell carcinoid	8243/3: Goblet cell carcinoid	8140-8389: adenomas and adenocarcinomas	XIf3 Carcinomas of appendix	Appendix	XI(f) Other and unspecified carcinomas	XI(f.3) Carcinomas of appendix	Not Brain	54.1 Well diff not functioning endocrine carc of pancreas and digestive tract	Blank(s)	Localized	Blank(s)	Localized	Blank(s)	Blank(s)	Blank(s)	Blank(s)	Blank(s)	Blank(s)	Blank(s)	Blank(s)	Blank(s)	Blank(s)	Blank(s)	Blank(s)	Blank(s)	Blank(s)	Blank(s)	Blank(s)	Blank(s)
40-44 years	Male	2000	White	Non-Hispanic White	Appendix	Malignant	Appendix	Appendix	9.3.4.1.1 NET	Colon	C18.1-Appendix	181	8243	Malignant	Unknown	Blank(s)	Blank(s)	Not a paired site	Positive histology	8243/3: Goblet cell carcinoid	8243/3: Goblet cell carcinoid	8140-8389: adenomas and adenocarcinomas	XIf3 Carcinomas of appendix	Appendix	XI(f) Other and unspecified carcinomas	XI(f.3) Carcinomas of appendix	Not Brain	54.1 Well diff not functioning endocrine carc of pancreas and digestive tract	Blank(s)	Localized	Blank(s)	Localized	Blank(s)	Blank(s)	Blank(s)	Blank(s)	Blank(s)	Blank(s)	Blank(s)	Blank(s)	Blank(s)	Blank(s)	Blank(s)	Blank(s)	Blank(s)	Blank(s)	Blank(s)	Blank(s)	Blank(s)
35-39 years	Female	2000	Black	Non-Hispanic Black	Appendix	Malignant	Appendix	Appendix	9.3.4.1.3 Appendix - other	Colon	C18.1-Appendix	181	8140	Malignant	Well differentiated; Grade I	Blank(s)	Blank(s)	Not a paired site	Positive histology	8140/3: Adenocarcinoma, NOS	8140/3: Adenocarcinoma, NOS	8140-8389: adenomas and adenocarcinomas	XIf3 Carcinomas of appendix	Appendix	XI(f) Other and unspecified carcinomas	XI(f.3) Carcinomas of appendix	Not Brain	10.1 Adenocarcinoma with variants of colon	Blank(s)	Localized	Blank(s)	Localized	Blank(s)	Blank(s)	Blank(s)	Blank(s)	Blank(s)	Blank(s)	Blank(s)	Blank(s)	Blank(s)	Blank(s)	Blank(s)	Blank(s)	Blank(s)	Blank(s)	Blank(s)	Blank(s)	Blank(s)
40-44 years	Male	2000	White	Non-Hispanic White	Appendix	Malignant	Appendix	Appendix	9.3.4.1.3 Appendix - other	Colon	C18.1-Appendix	181	8480	Malignant	Unknown	Blank(s)	Blank(s)	Not a paired site	Positive histology	8480/3: Mucinous adenocarcinoma	8480/3: Mucinous adenocarcinoma	8440-8499: cystic, mucinous and serous neoplasms	XIf3 Carcinomas of appendix	Appendix	XI(f) Other and unspecified carcinomas	XI(f.3) Carcinomas of appendix	Not Brain	10.3 Fibromixoma and low grade mucinous adenocarcinoma of the appendix	Blank(s)	Unknown/unstaged	Blank(s)	Unstaged	Blank(s)	Blank(s)	Blank(s)	Blank(s)	Blank(s)	Blank(s)	Blank(s)	Blank(s)	Blank(s)	Blank(s)	Blank(s)	Blank(s)	Blank(s)	Blank(s)	Blank(s)	Blank(s)	Blank(s)
60-64 years	Female	2001	White	Non-Hispanic White	Appendix	Malignant	Appendix	Appendix	9.3.4.1.3 Appendix - other	Colon	C18.1-Appendix	181	8470	Malignant	Poorly differentiated; Grade III	Blank(s)	Blank(s)	Not a paired site	Positive histology	8470/3: Mucinous cystadenocarcinoma, NOS	8470/3: Mucinous cystadenocarcinoma, NOS	8440-8499: cystic, mucinous and serous neoplasms	XIf3 Carcinomas of appendix	Appendix	X(d) Gonadal carcinomas	X(d) Gonadal carcinomas	Not Brain	69 Not Classified	Blank(s)	Distant	Blank(s)	Distant	Blank(s)	Blank(s)	Blank(s)	Blank(s)	Blank(s)	Blank(s)	Blank(s)	Blank(s)	Blank(s)	Blank(s)	Blank(s)	Blank(s)	Blank(s)	Blank(s)	Blank(s)	Blank(s)	Blank(s)
70-74 years	Male	2001	Asian or Pacific Islander	Non-Hispanic Asian or Pacific Islander	Appendix	Malignant	Appendix	Appendix	9.3.4.1.3 Appendix - other	Colon	C18.1-Appendix	181	8480	Malignant	Poorly differentiated; Grade III	Blank(s)	Blank(s)	Not a paired site	Positive histology	8480/3: Mucinous adenocarcinoma	8480/3: Mucinous adenocarcinoma	8440-8499: cystic, mucinous and serous neoplasms	XIf3 Carcinomas of appendix	Appendix	XI(f) Other and unspecified carcinomas	XI(f.3) Carcinomas of appendix	Not Brain	10.3 Fibromixoma and low grade mucinous adenocarcinoma of the appendix	Blank(s)	Distant	Blank(s)	Distant	Blank(s)	Blank(s)	Blank(s)	Blank(s)	Blank(s)	Blank(s)	Blank(s)	Blank(s)	Blank(s)	Blank(s)	Blank(s)	Blank(s)	Blank(s)	Blank(s)	Blank(s)	Blank(s)	Blank(s)
60-64 years	Female	2001	White	Non-Hispanic White	Appendix	Malignant	Appendix	Appendix	9.3.4.1.3 Appendix - other	Colon	C18.1-Appendix	181	8140	Malignant	Poorly differentiated; Grade III	Blank(s)	Blank(s)	Not a paired site	Positive histology	8140/3: Adenocarcinoma, NOS	8140/3: Adenocarcinoma, NOS	8140-8389: adenomas and adenocarcinomas	XIf3 Carcinomas of appendix	Appendix	XI(f) Other and unspecified carcinomas	XI(f.3) Carcinomas of appendix	Not Brain	10.1 Adenocarcinoma with variants of colon	Blank(s)	Distant	Blank(s)	Distant	Blank(s)	Blank(s)	Blank(s)	Blank(s)	Blank(s)	Blank(s)	Blank(s)	Blank(s)	Blank(s)	Blank(s)	Blank(s)	Blank(s)	Blank(s)	Blank(s)	Blank(s)	Blank(s)	Blank(s)
75-79 years	Female	2001	White	Non-Hispanic White	Appendix	Malignant	Appendix	Appendix	9.3.4.1.3 Appendix - other	Colon	C18.1-Appendix	181	8140	Malignant	Poorly differentiated; Grade III	Blank(s)	Blank(s)	Not a paired site	Positive histology	8140/3: Adenocarcinoma, NOS	8140/3: Adenocarcinoma, NOS	8140-8389: adenomas and adenocarcinomas	XIf3 Carcinomas of appendix	Appendix	XI(f) Other and unspecified carcinomas	XI(f.3) Carcinomas of appendix	Not Brain	10.1 Adenocarcinoma with variants of colon	Blank(s)	Distant	Blank(s)	Distant	Blank(s)	Blank(s)	Blank(s)	Blank(s)	Blank(s)	Blank(s)	Blank(s)	Blank(s)	Blank(s)	Blank(s)	Blank(s)	Blank(s)	Blank(s)	Blank(s)	Blank(s)	Blank(s)	Blank(s)
60-64 years	Male	2001	White	Hispanic (All Races)	Appendix	Malignant	Appendix	Appendix	9.3.4.1.3 Appendix - other	Colon	C18.1-Appendix	181	8140	Malignant	Poorly differentiated; Grade III	Blank(s)	Blank(s)	Not a paired site	Positive histology	8140/3: Adenocarcinoma, NOS	8140/3: Adenocarcinoma, NOS	8140-8389: adenomas and adenocarcinomas	XIf3 Carcinomas of appendix	Appendix	XI(f) Other and unspecified carcinomas	XI(f.3) Carcinomas of appendix	Not Brain	10.1 Adenocarcinoma with variants of colon	Blank(s)	Regional	Blank(s)	Localized	Blank(s)	Blank(s)	Blank(s)	Blank(s)	Blank(s)	Blank(s)	Blank(s)	Blank(s)	Blank(s)	Blank(s)	Blank(s)	Blank(s)	Blank(s)	Blank(s)	Blank(s)	Blank(s)	Blank(s)
65-69 years	Male	2001	Asian or Pacific Islander	Non-Hispanic Asian or Pacific Islander	Appendix	Malignant	Appendix	Appendix	9.3.4.1.3 Appendix - other	Colon	C18.1-Appendix	181	8574	Malignant	Poorly differentiated; Grade III	Blank(s)	Blank(s)	Not a paired site	Positive histology	8574/3: Adenocarcinoma with neuroendocrine differentiation	8574/3: Adenocarcinoma with neuroendocrine differentiation	8560-8579: complex epithelial neoplasms	XIf3 Carcinomas of appendix	Appendix	XI(f) Other and unspecified carcinomas	XI(f.3) Carcinomas of appendix	Not Brain	10.1 Adenocarcinoma with variants of colon	Blank(s)	Regional	Blank(s)	Distant	Blank(s)	Blank(s)	Blank(s)	Blank(s)	Blank(s)	Blank(s)	Blank(s)	Blank(s)	Blank(s)	Blank(s)	Blank(s)	Blank(s)	Blank(s)	Blank(s)	Blank(s)	Blank(s)	Blank(s)
45-49 years	Male	2001	White	Non-Hispanic White	Appendix	Malignant	Appendix	Appendix	9.3.4.1.3 Appendix - other	Colon	C18.1-Appendix	181	8490	Malignant	Unknown	Blank(s)	Blank(s)	Not a paired site	Positive histology	8490/3: Signet ring cell carcinoma	8490/3: Signet ring cell carcinoma	8440-8499: cystic, mucinous and serous neoplasms	XIf3 Carcinomas of appendix	Appendix	XI(f) Other and unspecified carcinomas	XI(f.3) Carcinomas of appendix	Not Brain	10.1 Adenocarcinoma with variants of colon	Blank(s)	Regional	Blank(s)	Regional	Blank(s)	Blank(s)	Blank(s)	Blank(s)	Blank(s)	Blank(s)	Blank(s)	Blank(s)	Blank(s)	Blank(s)	Blank(s)	Blank(s)	Blank(s)	Blank(s)	Blank(s)	Blank(s)	Blank(s)
60-64 years	Male	2001	White	Non-Hispanic White	Appendix	Malignant	Appendix	Appendix	9.3.4.1.3 Appendix - other	Colon	C18.1-Appendix	181	8140	Malignant	Unknown	Blank(s)	Blank(s)	Not a paired site	Positive histology	8140/3: Adenocarcinoma, NOS	8140/3: Adenocarcinoma, NOS	8140-8389: adenomas and adenocarcinomas	XIf3 Carcinomas of appendix	Appendix	XI(f) Other and unspecified carcinomas	XI(f.3) Carcinomas of appendix	Not Brain	10.1 Adenocarcinoma with variants of colon	Blank(s)	Localized	Blank(s)	Localized	Blank(s)	Blank(s)	Blank(s)	Blank(s)	Blank(s)	Blank(s)	Blank(s)	Blank(s)	Blank(s)	Blank(s)	Blank(s)	Blank(s)	Blank(s)	Blank(s)	Blank(s)	Blank(s)	Blank(s)
50-54 years	Male	2001	White	Non-Hispanic White	Appendix	Malignant	Appendix	Appendix	9.3.4.1.3 Appendix - other	Colon	C18.1-Appendix	181	8481	Malignant	Moderately differentiated; Grade II	Blank(s)	Blank(s)	Not a paired site	Positive histology	8481/3: Mucin-producing adenocarcinoma	8481/3: Mucin-producing adenocarcinoma	8440-8499: cystic, mucinous and serous neoplasms	XIf3 Carcinomas of appendix	Appendix	XI(f) Other and unspecified carcinomas	XI(f.3) Carcinomas of appendix	Not Brain	10.3 Fibromixoma and low grade mucinous adenocarcinoma of the appendix	Blank(s)	Distant	Blank(s)	Distant	Blank(s)	Blank(s)	Blank(s)	Blank(s)	Blank(s)	Blank(s)	Blank(s)	Blank(s)	Blank(s)	Blank(s)	Blank(s)	Blank(s)	Blank(s)	Blank(s)	Blank(s)	Blank(s)	Blank(s)
50-54 years	Male	2001	White	Non-Hispanic White	Appendix	Malignant	Appendix	Appendix	9.3.4.1.3 Appendix - other	Colon	C18.1-Appendix	181	8140	Malignant	Well differentiated; Grade I	Blank(s)	Blank(s)	Not a paired site	Positive histology	8140/3: Adenocarcinoma, NOS	8140/3: Adenocarcinoma, NOS	8140-8389: adenomas and adenocarcinomas	XIf3 Carcinomas of appendix	Appendix	XI(f) Other and unspecified carcinomas	XI(f.3) Carcinomas of appendix	Not Brain	10.1 Adenocarcinoma with variants of colon	Blank(s)	Distant	Blank(s)	Distant	Blank(s)	Blank(s)	Blank(s)	Blank(s)	Blank(s)	Blank(s)	Blank(s)	Blank(s)	Blank(s)	Blank(s)	Blank(s)	Blank(s)	Blank(s)	Blank(s)	Blank(s)	Blank(s)	Blank(s)
80-84 years	Male	2001	White	Non-Hispanic White	Appendix	Malignant	Appendix	Appendix	9.3.4.1.3 Appendix - other	Colon	C18.1-Appendix	181	8140	Malignant	Moderately differentiated; Grade II	Blank(s)	Blank(s)	Not a paired site	Positive histology	8140/3: Adenocarcinoma, NOS	8140/3: Adenocarcinoma, NOS	8140-8389: adenomas and adenocarcinomas	XIf3 Carcinomas of appendix	Appendix	XI(f) Other and unspecified carcinomas	XI(f.3) Carcinomas of appendix	Not Brain	10.1 Adenocarcinoma with variants of colon	Blank(s)	Regional	Blank(s)	Regional	Blank(s)	Blank(s)	Blank(s)	Blank(s)	Blank(s)	Blank(s)	Blank(s)	Blank(s)	Blank(s)	Blank(s)	Blank(s)	Blank(s)	Blank(s)	Blank(s)	Blank(s)	Blank(s)	Blank(s)
45-49 years	Female	2001	Black	Hispanic (All Races)	Appendix	Malignant	Appendix	Appendix	9.3.4.1.3 Appendix - other	Colon	C18.1-Appendix	181	8480	Malignant	Poorly differentiated; Grade III	Blank(s)	Blank(s)	Not a paired site	Positive histology	8480/3: Mucinous adenocarcinoma	8480/3: Mucinous adenocarcinoma	8440-8499: cystic, mucinous and serous neoplasms	XIf3 Carcinomas of appendix	Appendix	XI(f) Other and unspecified carcinomas	XI(f.3) Carcinomas of appendix	Not Brain	10.3 Fibromixoma and low grade mucinous adenocarcinoma of the appendix	Blank(s)	Distant	Blank(s)	Distant	Blank(s)	Blank(s)	Blank(s)	Blank(s)	Blank(s)	Blank(s)	Blank(s)	Blank(s)	Blank(s)	Blank(s)	Blank(s)	Blank(s)	Blank(s)	Blank(s)	Blank(s)	Blank(s)	Blank(s)
70-74 years	Male	2001	White	Hispanic (All Races)	Appendix	Malignant	Appendix	Appendix	9.3.4.1.3 Appendix - other	Colon	C18.1-Appendix	181	8261	Malignant	Moderately differentiated; Grade II	Blank(s)	Blank(s)	Not a paired site	Positive histology	8261/3: Adenocarcinoma in villous adenoma	8261/3: Adenocarcinoma in villous adenoma	8140-8389: adenomas and adenocarcinomas	XIf3 Carcinomas of appendix	Appendix	XI(f) Other and unspecified carcinomas	XI(f.3) Carcinomas of appendix	Not Brain	10.1 Adenocarcinoma with variants of colon	Blank(s)	Regional	Blank(s)	Localized	Blank(s)	Blank(s)	Blank(s)	Blank(s)	Blank(s)	Blank(s)	Blank(s)	Blank(s)	Blank(s)	Blank(s)	Blank(s)	Blank(s)	Blank(s)	Blank(s)	Blank(s)	Blank(s)	Blank(s)
70-74 years	Female	2001	White	Non-Hispanic White	Appendix	Malignant	Appendix	Appendix	9.3.4.1.1 NET	Colon	C18.1-Appendix	181	8244	Malignant	Poorly differentiated; Grade III	Blank(s)	Blank(s)	Not a paired site	Positive histology	8244/3: Mixed adenoneuroendocrine carcinoma (ICD-O-3 update)	8244/3: Mixed adenoneuroendocrine carcinoma (ICD-O-3 update)	8140-8389: adenomas and adenocarcinomas	XIf3 Carcinomas of appendix	Appendix	XI(f) Other and unspecified carcinomas	XI(f.3) Carcinomas of appendix	Not Brain	54.1 Well diff not functioning endocrine carc of pancreas and digestive tract	Blank(s)	Distant	Blank(s)	Regional	Blank(s)	Blank(s)	Blank(s)	Blank(s)	Blank(s)	Blank(s)	Blank(s)	Blank(s)	Blank(s)	Blank(s)	Blank(s)	Blank(s)	Blank(s)	Blank(s)	Blank(s)	Blank(s)	Blank(s)
45-49 years	Male	2001	White	Non-Hispanic White	Appendix	Malignant	Appendix	Appendix	9.3.4.1.1 NET	Colon	C18.1-Appendix	181	8243	Malignant	Unknown	Blank(s)	Blank(s)	Not a paired site	Positive histology	8243/3: Goblet cell carcinoid	8243/3: Goblet cell carcinoid	8140-8389: adenomas and adenocarcinomas	XIf3 Carcinomas of appendix	Appendix	XI(f) Other and unspecified carcinomas	XI(f.3) Carcinomas of appendix	Not Brain	54.1 Well diff not functioning endocrine carc of pancreas and digestive tract	Blank(s)	Localized	Blank(s)	Localized	Blank(s)	Blank(s)	Blank(s)	Blank(s)	Blank(s)	Blank(s)	Blank(s)	Blank(s)	Blank(s)	Blank(s)	Blank(s)	Blank(s)	Blank(s)	Blank(s)	Blank(s)	Blank(s)	Blank(s)
55-59 years	Male	2001	Black	Non-Hispanic Black	Appendix	Malignant	Appendix	Appendix	9.3.4.1.3 Appendix - other	Colon	C18.1-Appendix	181	8490	Malignant	Poorly differentiated; Grade III	Blank(s)	Blank(s)	Not a paired site	Positive histology	8490/3: Signet ring cell carcinoma	8490/3: Signet ring cell carcinoma	8440-8499: cystic, mucinous and serous neoplasms	XIf3 Carcinomas of appendix	Appendix	XI(f) Other and unspecified carcinomas	XI(f.3) Carcinomas of appendix	Not Brain	10.1 Adenocarcinoma with variants of colon	Blank(s)	Distant	Blank(s)	Distant	Blank(s)	Blank(s)	Blank(s)	Blank(s)	Blank(s)	Blank(s)	Blank(s)	Blank(s)	Blank(s)	Blank(s)	Blank(s)	Blank(s)	Blank(s)	Blank(s)	Blank(s)	Blank(s)	Blank(s)
20-24 years	Female	2001	Black	Non-Hispanic Black	Appendix	Malignant	Appendix	Appendix	9.3.4.1.3 Appendix - other	Colon	C18.1-Appendix	181	8140	Malignant	Moderately differentiated; Grade II	Blank(s)	Blank(s)	Not a paired site	Positive histology	8140/3: Adenocarcinoma, NOS	8140/3: Adenocarcinoma, NOS	8140-8389: adenomas and adenocarcinomas	XIf3 Carcinomas of appendix	Appendix	XI(f) Other and unspecified carcinomas	XI(f.3) Carcinomas of appendix	Not Brain	10.1 Adenocarcinoma with variants of colon	Blank(s)	Regional	Blank(s)	Regional	Blank(s)	Blank(s)	Blank(s)	Blank(s)	Blank(s)	Blank(s)	Blank(s)	Blank(s)	Blank(s)	Blank(s)	Blank(s)	Blank(s)	Blank(s)	Blank(s)	Blank(s)	Blank(s)	Blank(s)
50-54 years	Female	2001	White	Non-Hispanic White	Appendix	Malignant	Appendix	Appendix	9.3.4.1.1 NET	Colon	C18.1-Appendix	181	8245	Malignant	Unknown	Blank(s)	Blank(s)	Not a paired site	Positive histology	8245/3: Adenocarcinoid tumor	8245/3: Adenocarcinoid tumor	8140-8389: adenomas and adenocarcinomas	XIf3 Carcinomas of appendix	Appendix	XI(f) Other and unspecified carcinomas	XI(f.3) Carcinomas of appendix	Not Brain	54.1 Well diff not functioning endocrine carc of pancreas and digestive tract	Blank(s)	Regional	Blank(s)	Regional	Blank(s)	Blank(s)	Blank(s)	Blank(s)	Blank(s)	Blank(s)	Blank(s)	Blank(s)	Blank(s)	Blank(s)	Blank(s)	Blank(s)	Blank(s)	Blank(s)	Blank(s)	Blank(s)	Blank(s)
70-74 years	Male	2001	White	Non-Hispanic White	Appendix	Malignant	Appendix	Appendix	9.3.4.1.3 Appendix - other	Colon	C18.1-Appendix	181	8263	Malignant	Poorly differentiated; Grade III	Blank(s)	Blank(s)	Not a paired site	Positive histology	8263/3: Adenocarcinoma in tubulovillous adenoma	8263/3: Adenocarcinoma in tubulovillous adenoma	8140-8389: adenomas and adenocarcinomas	XIf3 Carcinomas of appendix	Appendix	XI(f) Other and unspecified carcinomas	XI(f.3) Carcinomas of appendix	Not Brain	10.1 Adenocarcinoma with variants of colon	Blank(s)	Localized	Blank(s)	Localized	Blank(s)	Blank(s)	Blank(s)	Blank(s)	Blank(s)	Blank(s)	Blank(s)	Blank(s)	Blank(s)	Blank(s)	Blank(s)	Blank(s)	Blank(s)	Blank(s)	Blank(s)	Blank(s)	Blank(s)
50-54 years	Male	2001	White	Non-Hispanic White	Appendix	Malignant	Appendix	Appendix	9.3.4.1.3 Appendix - other	Colon	C18.1-Appendix	181	8140	Malignant	Moderately differentiated; Grade II	Blank(s)	Blank(s)	Not a paired site	Positive histology	8140/3: Adenocarcinoma, NOS	8140/3: Adenocarcinoma, NOS	8140-8389: adenomas and adenocarcinomas	XIf3 Carcinomas of appendix	Appendix	XI(f) Other and unspecified carcinomas	XI(f.3) Carcinomas of appendix	Not Brain	10.1 Adenocarcinoma with variants of colon	Blank(s)	Regional	Blank(s)	Regional	Blank(s)	Blank(s)	Blank(s)	Blank(s)	Blank(s)	Blank(s)	Blank(s)	Blank(s)	Blank(s)	Blank(s)	Blank(s)	Blank(s)	Blank(s)	Blank(s)	Blank(s)	Blank(s)	Blank(s)
30-34 years	Male	2001	White	Non-Hispanic White	Appendix	Malignant	Appendix	Appendix	9.3.4.1.1 NET	Colon	C18.1-Appendix	181	8245	Malignant	Unknown	Blank(s)	Blank(s)	Not a paired site	Positive histology	8245/3: Adenocarcinoid tumor	8245/3: Adenocarcinoid tumor	8140-8389: adenomas and adenocarcinomas	XIf3 Carcinomas of appendix	Appendix	XI(f) Other and unspecified carcinomas	XI(f.3) Carcinomas of appendix	Not Brain	54.1 Well diff not functioning endocrine carc of pancreas and digestive tract	Blank(s)	Localized	Blank(s)	Localized	Blank(s)	Blank(s)	Blank(s)	Blank(s)	Blank(s)	Blank(s)	Blank(s)	Blank(s)	Blank(s)	Blank(s)	Blank(s)	Blank(s)	Blank(s)	Blank(s)	Blank(s)	Blank(s)	Blank(s)
55-59 years	Female	2001	White	Non-Hispanic White	Appendix	Malignant	Appendix	Appendix	9.3.4.1.3 Appendix - other	Colon	C18.1-Appendix	181	8470	Malignant	Moderately differentiated; Grade II	Blank(s)	Blank(s)	Not a paired site	Positive histology	8470/3: Mucinous cystadenocarcinoma, NOS	8470/3: Mucinous cystadenocarcinoma, NOS	8440-8499: cystic, mucinous and serous neoplasms	XIf3 Carcinomas of appendix	Appendix	X(d) Gonadal carcinomas	X(d) Gonadal carcinomas	Not Brain	69 Not Classified	Blank(s)	Regional	Blank(s)	Regional	Blank(s)	Blank(s)	Blank(s)	Blank(s)	Blank(s)	Blank(s)	Blank(s)	Blank(s)	Blank(s)	Blank(s)	Blank(s)	Blank(s)	Blank(s)	Blank(s)	Blank(s)	Blank(s)	Blank(s)
45-49 years	Male	2001	White	Non-Hispanic White	Appendix	Malignant	Appendix	Appendix	9.3.4.1.1 NET	Colon	C18.1-Appendix	181	8243	Malignant	Moderately differentiated; Grade II	Blank(s)	Blank(s)	Not a paired site	Positive histology	8243/3: Goblet cell carcinoid	8243/3: Goblet cell carcinoid	8140-8389: adenomas and adenocarcinomas	XIf3 Carcinomas of appendix	Appendix	XI(f) Other and unspecified carcinomas	XI(f.3) Carcinomas of appendix	Not Brain	54.1 Well diff not functioning endocrine carc of pancreas and digestive tract	Blank(s)	Regional	Blank(s)	Regional	Blank(s)	Blank(s)	Blank(s)	Blank(s)	Blank(s)	Blank(s)	Blank(s)	Blank(s)	Blank(s)	Blank(s)	Blank(s)	Blank(s)	Blank(s)	Blank(s)	Blank(s)	Blank(s)	Blank(s)
45-49 years	Female	2001	Unknown	Non-Hispanic Unknown Race	Appendix	Malignant	Appendix	Appendix	9.3.4.1.3 Appendix - other	Colon	C18.1-Appendix	181	8490	Malignant	Unknown	Blank(s)	Blank(s)	Not a paired site	Positive histology	8490/3: Signet ring cell carcinoma	8490/3: Signet ring cell carcinoma	8440-8499: cystic, mucinous and serous neoplasms	XIf3 Carcinomas of appendix	Appendix	XI(f) Other and unspecified carcinomas	XI(f.3) Carcinomas of appendix	Not Brain	10.1 Adenocarcinoma with variants of colon	Blank(s)	Distant	Blank(s)	Distant	Blank(s)	Blank(s)	Blank(s)	Blank(s)	Blank(s)	Blank(s)	Blank(s)	Blank(s)	Blank(s)	Blank(s)	Blank(s)	Blank(s)	Blank(s)	Blank(s)	Blank(s)	Blank(s)	Blank(s)
80-84 years	Female	2001	White	Non-Hispanic White	Appendix	Malignant	Appendix	Appendix	9.3.4.1.1 NET	Colon	C18.1-Appendix	181	8245	Malignant	Unknown	Blank(s)	Blank(s)	Not a paired site	Positive histology	8245/3: Adenocarcinoid tumor	8245/3: Adenocarcinoid tumor	8140-8389: adenomas and adenocarcinomas	XIf3 Carcinomas of appendix	Appendix	XI(f) Other and unspecified carcinomas	XI(f.3) Carcinomas of appendix	Not Brain	54.1 Well diff not functioning endocrine carc of pancreas and digestive tract	Blank(s)	Regional	Blank(s)	Regional	Blank(s)	Blank(s)	Blank(s)	Blank(s)	Blank(s)	Blank(s)	Blank(s)	Blank(s)	Blank(s)	Blank(s)	Blank(s)	Blank(s)	Blank(s)	Blank(s)	Blank(s)	Blank(s)	Blank(s)
25-29 years	Female	2001	White	Hispanic (All Races)	Appendix	Malignant	Appendix	Appendix	9.3.4.1.1 NET	Colon	C18.1-Appendix	181	8243	Malignant	Unknown	Blank(s)	Blank(s)	Not a paired site	Positive histology	8243/3: Goblet cell carcinoid	8243/3: Goblet cell carcinoid	8140-8389: adenomas and adenocarcinomas	XIf3 Carcinomas of appendix	Appendix	XI(f) Other and unspecified carcinomas	XI(f.3) Carcinomas of appendix	Not Brain	54.1 Well diff not functioning endocrine carc of pancreas and digestive tract	Blank(s)	Regional	Blank(s)	Regional	Blank(s)	Blank(s)	Blank(s)	Blank(s)	Blank(s)	Blank(s)	Blank(s)	Blank(s)	Blank(s)	Blank(s)	Blank(s)	Blank(s)	Blank(s)	Blank(s)	Blank(s)	Blank(s)	Blank(s)
70-74 years	Female	2001	White	Non-Hispanic White	Appendix	Malignant	Appendix	Appendix	9.3.4.1.3 Appendix - other	Colon	C18.1-Appendix	181	8480	Malignant	Unknown	Blank(s)	Blank(s)	Not a paired site	Positive histology	8480/3: Mucinous adenocarcinoma	8480/3: Mucinous adenocarcinoma	8440-8499: cystic, mucinous and serous neoplasms	XIf3 Carcinomas of appendix	Appendix	XI(f) Other and unspecified carcinomas	XI(f.3) Carcinomas of appendix	Not Brain	10.3 Fibromixoma and low grade mucinous adenocarcinoma of the appendix	Blank(s)	Localized	Blank(s)	Localized	Blank(s)	Blank(s)	Blank(s)	Blank(s)	Blank(s)	Blank(s)	Blank(s)	Blank(s)	Blank(s)	Blank(s)	Blank(s)	Blank(s)	Blank(s)	Blank(s)	Blank(s)	Blank(s)	Blank(s)
70-74 years	Female	2001	White	Non-Hispanic White	Appendix	Malignant	Appendix	Appendix	9.3.4.1.3 Appendix - other	Colon	C18.1-Appendix	181	8480	Malignant	Unknown	Blank(s)	Blank(s)	Not a paired site	Positive histology	8480/3: Mucinous adenocarcinoma	8480/3: Mucinous adenocarcinoma	8440-8499: cystic, mucinous and serous neoplasms	XIf3 Carcinomas of appendix	Appendix	XI(f) Other and unspecified carcinomas	XI(f.3) Carcinomas of appendix	Not Brain	10.3 Fibromixoma and low grade mucinous adenocarcinoma of the appendix	Blank(s)	Distant	Blank(s)	Distant	Blank(s)	Blank(s)	Blank(s)	Blank(s)	Blank(s)	Blank(s)	Blank(s)	Blank(s)	Blank(s)	Blank(s)	Blank(s)	Blank(s)	Blank(s)	Blank(s)	Blank(s)	Blank(s)	Blank(s)
65-69 years	Male	2001	White	Non-Hispanic White	Appendix	Malignant	Appendix	Appendix	9.3.4.1.1 NET	Colon	C18.1-Appendix	181	8243	Malignant	Unknown	Blank(s)	Blank(s)	Not a paired site	Positive histology	8243/3: Goblet cell carcinoid	8243/3: Goblet cell carcinoid	8140-8389: adenomas and adenocarcinomas	XIf3 Carcinomas of appendix	Appendix	XI(f) Other and unspecified carcinomas	XI(f.3) Carcinomas of appendix	Not Brain	54.1 Well diff not functioning endocrine carc of pancreas and digestive tract	Blank(s)	Unknown/unstaged	Blank(s)	Unstaged	Blank(s)	Blank(s)	Blank(s)	Blank(s)	Blank(s)	Blank(s)	Blank(s)	Blank(s)	Blank(s)	Blank(s)	Blank(s)	Blank(s)	Blank(s)	Blank(s)	Blank(s)	Blank(s)	Blank(s)
60-64 years	Male	2001	White	Non-Hispanic White	Appendix	Malignant	Appendix	Appendix	9.3.4.1.3 Appendix - other	Colon	C18.1-Appendix	181	8480	Malignant	Unknown	Blank(s)	Blank(s)	Not a paired site	Positive histology	8480/3: Mucinous adenocarcinoma	8480/3: Mucinous adenocarcinoma	8440-8499: cystic, mucinous and serous neoplasms	XIf3 Carcinomas of appendix	Appendix	XI(f) Other and unspecified carcinomas	XI(f.3) Carcinomas of appendix	Not Brain	10.3 Fibromixoma and low grade mucinous adenocarcinoma of the appendix	Blank(s)	Distant	Blank(s)	Distant	Blank(s)	Blank(s)	Blank(s)	Blank(s)	Blank(s)	Blank(s)	Blank(s)	Blank(s)	Blank(s)	Blank(s)	Blank(s)	Blank(s)	Blank(s)	Blank(s)	Blank(s)	Blank(s)	Blank(s)
45-49 years	Female	2001	Black	Non-Hispanic Black	Appendix	Malignant	Appendix	Appendix	9.3.4.1.1 NET	Colon	C18.1-Appendix	181	8244	Malignant	Unknown	Blank(s)	Blank(s)	Not a paired site	Positive histology	8244/3: Mixed adenoneuroendocrine carcinoma (ICD-O-3 update)	8244/3: Mixed adenoneuroendocrine carcinoma (ICD-O-3 update)	8140-8389: adenomas and adenocarcinomas	XIf3 Carcinomas of appendix	Appendix	XI(f) Other and unspecified carcinomas	XI(f.3) Carcinomas of appendix	Not Brain	54.1 Well diff not functioning endocrine carc of pancreas and digestive tract	Blank(s)	Localized	Blank(s)	Localized	Blank(s)	Blank(s)	Blank(s)	Blank(s)	Blank(s)	Blank(s)	Blank(s)	Blank(s)	Blank(s)	Blank(s)	Blank(s)	Blank(s)	Blank(s)	Blank(s)	Blank(s)	Blank(s)	Blank(s)
60-64 years	Female	2001	Black	Non-Hispanic Black	Appendix	Malignant	Appendix	Appendix	9.3.4.1.3 Appendix - other	Colon	C18.1-Appendix	181	8140	Malignant	Moderately differentiated; Grade II	Blank(s)	Blank(s)	Not a paired site	Positive histology	8140/3: Adenocarcinoma, NOS	8140/3: Adenocarcinoma, NOS	8140-8389: adenomas and adenocarcinomas	XIf3 Carcinomas of appendix	Appendix	XI(f) Other and unspecified carcinomas	XI(f.3) Carcinomas of appendix	Not Brain	10.1 Adenocarcinoma with variants of colon	Blank(s)	Regional	Blank(s)	Regional	Blank(s)	Blank(s)	Blank(s)	Blank(s)	Blank(s)	Blank(s)	Blank(s)	Blank(s)	Blank(s)	Blank(s)	Blank(s)	Blank(s)	Blank(s)	Blank(s)	Blank(s)	Blank(s)	Blank(s)
35-39 years	Female	2001	White	Non-Hispanic White	Appendix	Malignant	Appendix	Appendix	9.3.4.1.3 Appendix - other	Colon	C18.1-Appendix	181	8480	Malignant	Unknown	Blank(s)	Blank(s)	Not a paired site	Positive histology	8480/3: Mucinous adenocarcinoma	8480/3: Mucinous adenocarcinoma	8440-8499: cystic, mucinous and serous neoplasms	XIf3 Carcinomas of appendix	Appendix	XI(f) Other and unspecified carcinomas	XI(f.3) Carcinomas of appendix	Not Brain	10.3 Fibromixoma and low grade mucinous adenocarcinoma of the appendix	Blank(s)	Distant	Blank(s)	Distant	Blank(s)	Blank(s)	Blank(s)	Blank(s)	Blank(s)	Blank(s)	Blank(s)	Blank(s)	Blank(s)	Blank(s)	Blank(s)	Blank(s)	Blank(s)	Blank(s)	Blank(s)	Blank(s)	Blank(s)
50-54 years	Female	2001	White	Non-Hispanic White	Appendix	Malignant	Appendix	Appendix	9.3.4.1.3 Appendix - other	Colon	C18.1-Appendix	181	8490	Malignant	Unknown	Blank(s)	Blank(s)	Not a paired site	Positive histology	8490/3: Signet ring cell carcinoma	8490/3: Signet ring cell carcinoma	8440-8499: cystic, mucinous and serous neoplasms	XIf3 Carcinomas of appendix	Appendix	XI(f) Other and unspecified carcinomas	XI(f.3) Carcinomas of appendix	Not Brain	10.1 Adenocarcinoma with variants of colon	Blank(s)	Distant	Blank(s)	Distant	Blank(s)	Blank(s)	Blank(s)	Blank(s)	Blank(s)	Blank(s)	Blank(s)	Blank(s)	Blank(s)	Blank(s)	Blank(s)	Blank(s)	Blank(s)	Blank(s)	Blank(s)	Blank(s)	Blank(s)
40-44 years	Female	2001	White	Non-Hispanic White	Appendix	Malignant	Appendix	Appendix	9.3.4.1.1 NET	Colon	C18.1-Appendix	181	8245	Malignant	Poorly differentiated; Grade III	Blank(s)	Blank(s)	Not a paired site	Positive histology	8245/3: Adenocarcinoid tumor	8245/3: Adenocarcinoid tumor	8140-8389: adenomas and adenocarcinomas	XIf3 Carcinomas of appendix	Appendix	XI(f) Other and unspecified carcinomas	XI(f.3) Carcinomas of appendix	Not Brain	54.1 Well diff not functioning endocrine carc of pancreas and digestive tract	Blank(s)	Distant	Blank(s)	Distant	Blank(s)	Blank(s)	Blank(s)	Blank(s)	Blank(s)	Blank(s)	Blank(s)	Blank(s)	Blank(s)	Blank(s)	Blank(s)	Blank(s)	Blank(s)	Blank(s)	Blank(s)	Blank(s)	Blank(s)
40-44 years	Female	2001	White	Non-Hispanic White	Appendix	Malignant	Appendix	Appendix	9.3.4.1.1 NET	Colon	C18.1-Appendix	181	8245	Malignant	Unknown	Blank(s)	Blank(s)	Not a paired site	Positive histology	8245/3: Adenocarcinoid tumor	8245/3: Adenocarcinoid tumor	8140-8389: adenomas and adenocarcinomas	XIf3 Carcinomas of appendix	Appendix	XI(f) Other and unspecified carcinomas	XI(f.3) Carcinomas of appendix	Not Brain	54.1 Well diff not functioning endocrine carc of pancreas and digestive tract	Blank(s)	Localized	Blank(s)	Localized	Blank(s)	Blank(s)	Blank(s)	Blank(s)	Blank(s)	Blank(s)	Blank(s)	Blank(s)	Blank(s)	Blank(s)	Blank(s)	Blank(s)	Blank(s)	Blank(s)	Blank(s)	Blank(s)	Blank(s)
40-44 years	Male	2001	White	Non-Hispanic White	Appendix	Malignant	Appendix	Appendix	9.3.4.1.1 NET	Colon	C18.1-Appendix	181	8245	Malignant	Unknown	Blank(s)	Blank(s)	Not a paired site	Positive histology	8245/3: Adenocarcinoid tumor	8245/3: Adenocarcinoid tumor	8140-8389: adenomas and adenocarcinomas	XIf3 Carcinomas of appendix	Appendix	XI(f) Other and unspecified carcinomas	XI(f.3) Carcinomas of appendix	Not Brain	54.1 Well diff not functioning endocrine carc of pancreas and digestive tract	Blank(s)	Localized	Blank(s)	Localized	Blank(s)	Blank(s)	Blank(s)	Blank(s)	Blank(s)	Blank(s)	Blank(s)	Blank(s)	Blank(s)	Blank(s)	Blank(s)	Blank(s)	Blank(s)	Blank(s)	Blank(s)	Blank(s)	Blank(s)
65-69 years	Female	2001	Black	Non-Hispanic Black	Appendix	Malignant	Appendix	Appendix	9.3.4.1.3 Appendix - other	Colon	C18.1-Appendix	181	8480	Malignant	Moderately differentiated; Grade II	Blank(s)	Blank(s)	Not a paired site	Positive histology	8480/3: Mucinous adenocarcinoma	8480/3: Mucinous adenocarcinoma	8440-8499: cystic, mucinous and serous neoplasms	XIf3 Carcinomas of appendix	Appendix	XI(f) Other and unspecified carcinomas	XI(f.3) Carcinomas of appendix	Not Brain	10.3 Fibromixoma and low grade mucinous adenocarcinoma of the appendix	Blank(s)	Distant	Blank(s)	Distant	Blank(s)	Blank(s)	Blank(s)	Blank(s)	Blank(s)	Blank(s)	Blank(s)	Blank(s)	Blank(s)	Blank(s)	Blank(s)	Blank(s)	Blank(s)	Blank(s)	Blank(s)	Blank(s)	Blank(s)
65-69 years	Female	2001	White	Non-Hispanic White	Appendix	Malignant	Appendix	Appendix	9.3.4.1.3 Appendix - other	Colon	C18.1-Appendix	181	8140	Malignant	Poorly differentiated; Grade III	Blank(s)	Blank(s)	Not a paired site	Positive histology	8140/3: Adenocarcinoma, NOS	8140/3: Adenocarcinoma, NOS	8140-8389: adenomas and adenocarcinomas	XIf3 Carcinomas of appendix	Appendix	XI(f) Other and unspecified carcinomas	XI(f.3) Carcinomas of appendix	Not Brain	10.1 Adenocarcinoma with variants of colon	Blank(s)	Localized	Blank(s)	Localized	Blank(s)	Blank(s)	Blank(s)	Blank(s)	Blank(s)	Blank(s)	Blank(s)	Blank(s)	Blank(s)	Blank(s)	Blank(s)	Blank(s)	Blank(s)	Blank(s)	Blank(s)	Blank(s)	Blank(s)
75-79 years	Male	2001	White	Non-Hispanic White	Appendix	Malignant	Appendix	Appendix	9.3.4.1.3 Appendix - other	Colon	C18.1-Appendix	181	8490	Malignant	Poorly differentiated; Grade III	Blank(s)	Blank(s)	Not a paired site	Positive histology	8490/3: Signet ring cell carcinoma	8490/3: Signet ring cell carcinoma	8440-8499: cystic, mucinous and serous neoplasms	XIf3 Carcinomas of appendix	Appendix	XI(f) Other and unspecified carcinomas	XI(f.3) Carcinomas of appendix	Not Brain	10.1 Adenocarcinoma with variants of colon	Blank(s)	Localized	Blank(s)	Localized	Blank(s)	Blank(s)	Blank(s)	Blank(s)	Blank(s)	Blank(s)	Blank(s)	Blank(s)	Blank(s)	Blank(s)	Blank(s)	Blank(s)	Blank(s)	Blank(s)	Blank(s)	Blank(s)	Blank(s)
50-54 years	Male	2001	White	Non-Hispanic White	Appendix	Malignant	Appendix	Appendix	9.3.4.1.3 Appendix - other	Colon	C18.1-Appendix	181	8480	Malignant	Well differentiated; Grade I	Blank(s)	Blank(s)	Not a paired site	Positive histology	8480/3: Mucinous adenocarcinoma	8480/3: Mucinous adenocarcinoma	8440-8499: cystic, mucinous and serous neoplasms	XIf3 Carcinomas of appendix	Appendix	XI(f) Other and unspecified carcinomas	XI(f.3) Carcinomas of appendix	Not Brain	10.3 Fibromixoma and low grade mucinous adenocarcinoma of the appendix	Blank(s)	Localized	Blank(s)	Localized	Blank(s)	Blank(s)	Blank(s)	Blank(s)	Blank(s)	Blank(s)	Blank(s)	Blank(s)	Blank(s)	Blank(s)	Blank(s)	Blank(s)	Blank(s)	Blank(s)	Blank(s)	Blank(s)	Blank(s)
75-79 years	Female	2001	White	Non-Hispanic White	Appendix	Malignant	Appendix	Appendix	9.3.4.1.3 Appendix - other	Colon	C18.1-Appendix	181	8480	Malignant	Unknown	Blank(s)	Blank(s)	Not a paired site	Positive histology	8480/3: Mucinous adenocarcinoma	8480/3: Mucinous adenocarcinoma	8440-8499: cystic, mucinous and serous neoplasms	XIf3 Carcinomas of appendix	Appendix	XI(f) Other and unspecified carcinomas	XI(f.3) Carcinomas of appendix	Not Brain	10.3 Fibromixoma and low grade mucinous adenocarcinoma of the appendix	Blank(s)	Distant	Blank(s)	Distant	Blank(s)	Blank(s)	Blank(s)	Blank(s)	Blank(s)	Blank(s)	Blank(s)	Blank(s)	Blank(s)	Blank(s)	Blank(s)	Blank(s)	Blank(s)	Blank(s)	Blank(s)	Blank(s)	Blank(s)
65-69 years	Female	2001	Black	Non-Hispanic Black	Appendix	Malignant	Appendix	Appendix	9.3.4.1.3 Appendix - other	Colon	C18.1-Appendix	181	8480	Malignant	Unknown	Blank(s)	Blank(s)	Not a paired site	Positive histology	8480/3: Mucinous adenocarcinoma	8480/3: Mucinous adenocarcinoma	8440-8499: cystic, mucinous and serous neoplasms	XIf3 Carcinomas of appendix	Appendix	XI(f) Other and unspecified carcinomas	XI(f.3) Carcinomas of appendix	Not Brain	10.3 Fibromixoma and low grade mucinous adenocarcinoma of the appendix	Blank(s)	Distant	Blank(s)	Distant	Blank(s)	Blank(s)	Blank(s)	Blank(s)	Blank(s)	Blank(s)	Blank(s)	Blank(s)	Blank(s)	Blank(s)	Blank(s)	Blank(s)	Blank(s)	Blank(s)	Blank(s)	Blank(s)	Blank(s)
45-49 years	Female	2001	White	Non-Hispanic White	Appendix	Malignant	Appendix	Appendix	9.3.4.1.1 NET	Colon	C18.1-Appendix	181	8244	Malignant	Unknown	Blank(s)	Blank(s)	Not a paired site	Positive histology	8244/3: Mixed adenoneuroendocrine carcinoma (ICD-O-3 update)	8244/3: Mixed adenoneuroendocrine carcinoma (ICD-O-3 update)	8140-8389: adenomas and adenocarcinomas	XIf3 Carcinomas of appendix	Appendix	XI(f) Other and unspecified carcinomas	XI(f.3) Carcinomas of appendix	Not Brain	54.1 Well diff not functioning endocrine carc of pancreas and digestive tract	Blank(s)	Distant	Blank(s)	Distant	Blank(s)	Blank(s)	Blank(s)	Blank(s)	Blank(s)	Blank(s)	Blank(s)	Blank(s)	Blank(s)	Blank(s)	Blank(s)	Blank(s)	Blank(s)	Blank(s)	Blank(s)	Blank(s)	Blank(s)
70-74 years	Female	2001	White	Non-Hispanic White	Appendix	Malignant	Appendix	Appendix	9.3.4.1.3 Appendix - other	Colon	C18.1-Appendix	181	8140	Malignant	Moderately differentiated; Grade II	Blank(s)	Blank(s)	Not a paired site	Positive histology	8140/3: Adenocarcinoma, NOS	8140/3: Adenocarcinoma, NOS	8140-8389: adenomas and adenocarcinomas	XIf3 Carcinomas of appendix	Appendix	XI(f) Other and unspecified carcinomas	XI(f.3) Carcinomas of appendix	Not Brain	10.1 Adenocarcinoma with variants of colon	Blank(s)	Distant	Blank(s)	Distant	Blank(s)	Blank(s)	Blank(s)	Blank(s)	Blank(s)	Blank(s)	Blank(s)	Blank(s)	Blank(s)	Blank(s)	Blank(s)	Blank(s)	Blank(s)	Blank(s)	Blank(s)	Blank(s)	Blank(s)
80-84 years	Female	2001	White	Non-Hispanic White	Appendix	Malignant	Appendix	Appendix	9.3.4.1.3 Appendix - other	Colon	C18.1-Appendix	181	8140	Malignant	Moderately differentiated; Grade II	Blank(s)	Blank(s)	Not a paired site	Positive histology	8140/3: Adenocarcinoma, NOS	8140/3: Adenocarcinoma, NOS	8140-8389: adenomas and adenocarcinomas	XIf3 Carcinomas of appendix	Appendix	XI(f) Other and unspecified carcinomas	XI(f.3) Carcinomas of appendix	Not Brain	10.1 Adenocarcinoma with variants of colon	Blank(s)	Localized	Blank(s)	Localized	Blank(s)	Blank(s)	Blank(s)	Blank(s)	Blank(s)	Blank(s)	Blank(s)	Blank(s)	Blank(s)	Blank(s)	Blank(s)	Blank(s)	Blank(s)	Blank(s)	Blank(s)	Blank(s)	Blank(s)
70-74 years	Male	2001	White	Non-Hispanic White	Appendix	Malignant	Appendix	Appendix	9.3.4.1.3 Appendix - other	Colon	C18.1-Appendix	181	8140	Malignant	Unknown	Blank(s)	Blank(s)	Not a paired site	Positive histology	8140/3: Adenocarcinoma, NOS	8140/3: Adenocarcinoma, NOS	8140-8389: adenomas and adenocarcinomas	XIf3 Carcinomas of appendix	Appendix	XI(f) Other and unspecified carcinomas	XI(f.3) Carcinomas of appendix	Not Brain	10.1 Adenocarcinoma with variants of colon	Blank(s)	Regional	Blank(s)	Regional	Blank(s)	Blank(s)	Blank(s)	Blank(s)	Blank(s)	Blank(s)	Blank(s)	Blank(s)	Blank(s)	Blank(s)	Blank(s)	Blank(s)	Blank(s)	Blank(s)	Blank(s)	Blank(s)	Blank(s)
65-69 years	Male	2001	White	Non-Hispanic White	Appendix	Malignant	Appendix	Appendix	9.3.4.1.1 NET	Colon	C18.1-Appendix	181	8243	Malignant	Unknown	Blank(s)	Blank(s)	Not a paired site	Positive histology	8243/3: Goblet cell carcinoid	8243/3: Goblet cell carcinoid	8140-8389: adenomas and adenocarcinomas	XIf3 Carcinomas of appendix	Appendix	XI(f) Other and unspecified carcinomas	XI(f.3) Carcinomas of appendix	Not Brain	54.1 Well diff not functioning endocrine carc of pancreas and digestive tract	Blank(s)	Localized	Blank(s)	Localized	Blank(s)	Blank(s)	Blank(s)	Blank(s)	Blank(s)	Blank(s)	Blank(s)	Blank(s)	Blank(s)	Blank(s)	Blank(s)	Blank(s)	Blank(s)	Blank(s)	Blank(s)	Blank(s)	Blank(s)
50-54 years	Male	2001	White	Non-Hispanic White	Appendix	Malignant	Appendix	Appendix	9.3.4.1.3 Appendix - other	Colon	C18.1-Appendix	181	8480	Malignant	Well differentiated; Grade I	Blank(s)	Blank(s)	Not a paired site	Positive histology	8480/3: Mucinous adenocarcinoma	8480/3: Mucinous adenocarcinoma	8440-8499: cystic, mucinous and serous neoplasms	XIf3 Carcinomas of appendix	Appendix	XI(f) Other and unspecified carcinomas	XI(f.3) Carcinomas of appendix	Not Brain	10.3 Fibromixoma and low grade mucinous adenocarcinoma of the appendix	Blank(s)	Regional	Blank(s)	Regional	Blank(s)	Blank(s)	Blank(s)	Blank(s)	Blank(s)	Blank(s)	Blank(s)	Blank(s)	Blank(s)	Blank(s)	Blank(s)	Blank(s)	Blank(s)	Blank(s)	Blank(s)	Blank(s)	Blank(s)
30-34 years	Male	2001	White	Non-Hispanic White	Appendix	Malignant	Appendix	Appendix	9.3.4.1.3 Appendix - other	Colon	C18.1-Appendix	181	8481	Malignant	Moderately differentiated; Grade II	Blank(s)	Blank(s)	Not a paired site	Positive histology	8481/3: Mucin-producing adenocarcinoma	8481/3: Mucin-producing adenocarcinoma	8440-8499: cystic, mucinous and serous neoplasms	XIf3 Carcinomas of appendix	Appendix	XI(f) Other and unspecified carcinomas	XI(f.3) Carcinomas of appendix	Not Brain	10.3 Fibromixoma and low grade mucinous adenocarcinoma of the appendix	Blank(s)	Regional	Blank(s)	Localized	Blank(s)	Blank(s)	Blank(s)	Blank(s)	Blank(s)	Blank(s)	Blank(s)	Blank(s)	Blank(s)	Blank(s)	Blank(s)	Blank(s)	Blank(s)	Blank(s)	Blank(s)	Blank(s)	Blank(s)
70-74 years	Male	2001	Asian or Pacific Islander	Non-Hispanic Asian or Pacific Islander	Appendix	Malignant	Appendix	Appendix	9.3.4.1.3 Appendix - other	Colon	C18.1-Appendix	181	8480	Malignant	Poorly differentiated; Grade III	Blank(s)	Blank(s)	Not a paired site	Positive histology	8480/3: Mucinous adenocarcinoma	8480/3: Mucinous adenocarcinoma	8440-8499: cystic, mucinous and serous neoplasms	XIf3 Carcinomas of appendix	Appendix	XI(f) Other and unspecified carcinomas	XI(f.3) Carcinomas of appendix	Not Brain	10.3 Fibromixoma and low grade mucinous adenocarcinoma of the appendix	Blank(s)	Distant	Blank(s)	Distant	Blank(s)	Blank(s)	Blank(s)	Blank(s)	Blank(s)	Blank(s)	Blank(s)	Blank(s)	Blank(s)	Blank(s)	Blank(s)	Blank(s)	Blank(s)	Blank(s)	Blank(s)	Blank(s)	Blank(s)
50-54 years	Female	2001	Asian or Pacific Islander	Non-Hispanic Asian or Pacific Islander	Appendix	Malignant	Appendix	Appendix	9.3.4.1.3 Appendix - other	Colon	C18.1-Appendix	181	8480	Malignant	Moderately differentiated; Grade II	Blank(s)	Blank(s)	Not a paired site	Positive histology	8480/3: Mucinous adenocarcinoma	8480/3: Mucinous adenocarcinoma	8440-8499: cystic, mucinous and serous neoplasms	XIf3 Carcinomas of appendix	Appendix	XI(f) Other and unspecified carcinomas	XI(f.3) Carcinomas of appendix	Not Brain	10.3 Fibromixoma and low grade mucinous adenocarcinoma of the appendix	Blank(s)	Distant	Blank(s)	Distant	Blank(s)	Blank(s)	Blank(s)	Blank(s)	Blank(s)	Blank(s)	Blank(s)	Blank(s)	Blank(s)	Blank(s)	Blank(s)	Blank(s)	Blank(s)	Blank(s)	Blank(s)	Blank(s)	Blank(s)
75-79 years	Female	2001	Asian or Pacific Islander	Non-Hispanic Asian or Pacific Islander	Appendix	Malignant	Appendix	Appendix	9.3.4.1.3 Appendix - other	Colon	C18.1-Appendix	181	8480	Malignant	Unknown	Blank(s)	Blank(s)	Right - origin of primary	Positive histology	8480/3: Mucinous adenocarcinoma	8480/3: Mucinous adenocarcinoma	8440-8499: cystic, mucinous and serous neoplasms	XIf3 Carcinomas of appendix	Appendix	XI(f) Other and unspecified carcinomas	XI(f.3) Carcinomas of appendix	Not Brain	10.3 Fibromixoma and low grade mucinous adenocarcinoma of the appendix	Blank(s)	Distant	Blank(s)	Distant	Blank(s)	Blank(s)	Blank(s)	Blank(s)	Blank(s)	Blank(s)	Blank(s)	Blank(s)	Blank(s)	Blank(s)	Blank(s)	Blank(s)	Blank(s)	Blank(s)	Blank(s)	Blank(s)	Blank(s)
45-49 years	Female	2001	White	Non-Hispanic White	Appendix	Malignant	Appendix	Appendix	9.3.4.1.3 Appendix - other	Colon	C18.1-Appendix	181	8574	Malignant	Unknown	Blank(s)	Blank(s)	Not a paired site	Positive histology	8574/3: Adenocarcinoma with neuroendocrine differentiation	8574/3: Adenocarcinoma with neuroendocrine differentiation	8560-8579: complex epithelial neoplasms	XIf3 Carcinomas of appendix	Appendix	XI(f) Other and unspecified carcinomas	XI(f.3) Carcinomas of appendix	Not Brain	10.1 Adenocarcinoma with variants of colon	Blank(s)	Distant	Blank(s)	Distant	Blank(s)	Blank(s)	Blank(s)	Blank(s)	Blank(s)	Blank(s)	Blank(s)	Blank(s)	Blank(s)	Blank(s)	Blank(s)	Blank(s)	Blank(s)	Blank(s)	Blank(s)	Blank(s)	Blank(s)
55-59 years	Male	2001	White	Non-Hispanic White	Appendix	Malignant	Appendix	Appendix	9.3.4.1.3 Appendix - other	Colon	C18.1-Appendix	181	8140	Malignant	Moderately differentiated; Grade II	Blank(s)	Blank(s)	Not a paired site	Positive histology	8140/3: Adenocarcinoma, NOS	8140/3: Adenocarcinoma, NOS	8140-8389: adenomas and adenocarcinomas	XIf3 Carcinomas of appendix	Appendix	XI(f) Other and unspecified carcinomas	XI(f.3) Carcinomas of appendix	Not Brain	10.1 Adenocarcinoma with variants of colon	Blank(s)	Distant	Blank(s)	Distant	Blank(s)	Blank(s)	Blank(s)	Blank(s)	Blank(s)	Blank(s)	Blank(s)	Blank(s)	Blank(s)	Blank(s)	Blank(s)	Blank(s)	Blank(s)	Blank(s)	Blank(s)	Blank(s)	Blank(s)
50-54 years	Male	2001	White	Non-Hispanic White	Appendix	Malignant	Appendix	Appendix	9.3.4.1.3 Appendix - other	Colon	C18.1-Appendix	181	8480	Malignant	Unknown	Blank(s)	Blank(s)	Not a paired site	Positive histology	8480/3: Mucinous adenocarcinoma	8480/3: Mucinous adenocarcinoma	8440-8499: cystic, mucinous and serous neoplasms	XIf3 Carcinomas of appendix	Appendix	XI(f) Other and unspecified carcinomas	XI(f.3) Carcinomas of appendix	Not Brain	10.3 Fibromixoma and low grade mucinous adenocarcinoma of the appendix	Blank(s)	Distant	Blank(s)	Distant	Blank(s)	Blank(s)	Blank(s)	Blank(s)	Blank(s)	Blank(s)	Blank(s)	Blank(s)	Blank(s)	Blank(s)	Blank(s)	Blank(s)	Blank(s)	Blank(s)	Blank(s)	Blank(s)	Blank(s)
60-64 years	Female	2001	White	Non-Hispanic White	Appendix	Malignant	Appendix	Appendix	9.3.4.1.3 Appendix - other	Colon	C18.1-Appendix	181	8470	Malignant	Well differentiated; Grade I	Blank(s)	Blank(s)	Not a paired site	Positive histology	8470/3: Mucinous cystadenocarcinoma, NOS	8470/3: Mucinous cystadenocarcinoma, NOS	8440-8499: cystic, mucinous and serous neoplasms	XIf3 Carcinomas of appendix	Appendix	X(d) Gonadal carcinomas	X(d) Gonadal carcinomas	Not Brain	69 Not Classified	Blank(s)	Distant	Blank(s)	Distant	Blank(s)	Blank(s)	Blank(s)	Blank(s)	Blank(s)	Blank(s)	Blank(s)	Blank(s)	Blank(s)	Blank(s)	Blank(s)	Blank(s)	Blank(s)	Blank(s)	Blank(s)	Blank(s)	Blank(s)
80-84 years	Female	2001	Black	Non-Hispanic Black	Appendix	Malignant	Appendix	Appendix	9.3.4.1.3 Appendix - other	Colon	C18.1-Appendix	181	8140	Malignant	Unknown	Blank(s)	Blank(s)	Not a paired site	Positive histology	8140/3: Adenocarcinoma, NOS	8140/3: Adenocarcinoma, NOS	8140-8389: adenomas and adenocarcinomas	XIf3 Carcinomas of appendix	Appendix	XI(f) Other and unspecified carcinomas	XI(f.3) Carcinomas of appendix	Not Brain	10.1 Adenocarcinoma with variants of colon	Blank(s)	Regional	Blank(s)	Regional	Blank(s)	Blank(s)	Blank(s)	Blank(s)	Blank(s)	Blank(s)	Blank(s)	Blank(s)	Blank(s)	Blank(s)	Blank(s)	Blank(s)	Blank(s)	Blank(s)	Blank(s)	Blank(s)	Blank(s)
75-79 years	Male	2001	White	Non-Hispanic White	Appendix	Malignant	Appendix	Appendix	9.3.4.1.3 Appendix - other	Colon	C18.1-Appendix	181	8261	Malignant	Unknown	Blank(s)	Blank(s)	Not a paired site	Positive histology	8261/3: Adenocarcinoma in villous adenoma	8261/3: Adenocarcinoma in villous adenoma	8140-8389: adenomas and adenocarcinomas	XIf3 Carcinomas of appendix	Appendix	XI(f) Other and unspecified carcinomas	XI(f.3) Carcinomas of appendix	Not Brain	10.1 Adenocarcinoma with variants of colon	Blank(s)	Localized	Blank(s)	Localized	Blank(s)	Blank(s)	Blank(s)	Blank(s)	Blank(s)	Blank(s)	Blank(s)	Blank(s)	Blank(s)	Blank(s)	Blank(s)	Blank(s)	Blank(s)	Blank(s)	Blank(s)	Blank(s)	Blank(s)
80-84 years	Male	2001	White	Non-Hispanic White	Appendix	Malignant	Appendix	Appendix	9.3.4.1.3 Appendix - other	Colon	C18.1-Appendix	181	8470	Malignant	Unknown	Blank(s)	Blank(s)	Not a paired site	Positive histology	8470/3: Mucinous cystadenocarcinoma, NOS	8470/3: Mucinous cystadenocarcinoma, NOS	8440-8499: cystic, mucinous and serous neoplasms	XIf3 Carcinomas of appendix	Appendix	X(d) Gonadal carcinomas	X(d) Gonadal carcinomas	Not Brain	69 Not Classified	Blank(s)	Regional	Blank(s)	Distant	Blank(s)	Blank(s)	Blank(s)	Blank(s)	Blank(s)	Blank(s)	Blank(s)	Blank(s)	Blank(s)	Blank(s)	Blank(s)	Blank(s)	Blank(s)	Blank(s)	Blank(s)	Blank(s)	Blank(s)
60-64 years	Female	2001	White	Non-Hispanic White	Appendix	Malignant	Appendix	Appendix	9.3.4.1.3 Appendix - other	Colon	C18.1-Appendix	181	8490	Malignant	Unknown	Blank(s)	Blank(s)	Not a paired site	Positive histology	8490/3: Signet ring cell carcinoma	8490/3: Signet ring cell carcinoma	8440-8499: cystic, mucinous and serous neoplasms	XIf3 Carcinomas of appendix	Appendix	XI(f) Other and unspecified carcinomas	XI(f.3) Carcinomas of appendix	Not Brain	10.1 Adenocarcinoma with variants of colon	Blank(s)	Distant	Blank(s)	Distant	Blank(s)	Blank(s)	Blank(s)	Blank(s)	Blank(s)	Blank(s)	Blank(s)	Blank(s)	Blank(s)	Blank(s)	Blank(s)	Blank(s)	Blank(s)	Blank(s)	Blank(s)	Blank(s)	Blank(s)
75-79 years	Male	2001	White	Non-Hispanic White	Appendix	Malignant	Appendix	Appendix	9.3.4.1.1 NET	Colon	C18.1-Appendix	181	8243	Malignant	Unknown	Blank(s)	Blank(s)	Not a paired site	Positive histology	8243/3: Goblet cell carcinoid	8243/3: Goblet cell carcinoid	8140-8389: adenomas and adenocarcinomas	XIf3 Carcinomas of appendix	Appendix	XI(f) Other and unspecified carcinomas	XI(f.3) Carcinomas of appendix	Not Brain	54.1 Well diff not functioning endocrine carc of pancreas and digestive tract	Blank(s)	Regional	Blank(s)	Regional	Blank(s)	Blank(s)	Blank(s)	Blank(s)	Blank(s)	Blank(s)	Blank(s)	Blank(s)	Blank(s)	Blank(s)	Blank(s)	Blank(s)	Blank(s)	Blank(s)	Blank(s)	Blank(s)	Blank(s)
50-54 years	Female	2001	White	Non-Hispanic White	Appendix	Malignant	Appendix	Appendix	9.3.4.1.3 Appendix - other	Colon	C18.1-Appendix	181	8140	Malignant	Poorly differentiated; Grade III	Blank(s)	Blank(s)	Not a paired site	Positive histology	8140/3: Adenocarcinoma, NOS	8140/3: Adenocarcinoma, NOS	8140-8389: adenomas and adenocarcinomas	XIf3 Carcinomas of appendix	Appendix	XI(f) Other and unspecified carcinomas	XI(f.3) Carcinomas of appendix	Not Brain	10.1 Adenocarcinoma with variants of colon	Blank(s)	Regional	Blank(s)	Regional	Blank(s)	Blank(s)	Blank(s)	Blank(s)	Blank(s)	Blank(s)	Blank(s)	Blank(s)	Blank(s)	Blank(s)	Blank(s)	Blank(s)	Blank(s)	Blank(s)	Blank(s)	Blank(s)	Blank(s)
30-34 years	Female	2001	White	Non-Hispanic White	Appendix	Malignant	Appendix	Appendix	9.3.4.1.1 NET	Colon	C18.1-Appendix	181	8245	Malignant	Unknown	Blank(s)	Blank(s)	Not a paired site	Positive histology	8245/3: Adenocarcinoid tumor	8245/3: Adenocarcinoid tumor	8140-8389: adenomas and adenocarcinomas	XIf3 Carcinomas of appendix	Appendix	XI(f) Other and unspecified carcinomas	XI(f.3) Carcinomas of appendix	Not Brain	54.1 Well diff not functioning endocrine carc of pancreas and digestive tract	Blank(s)	Unknown/unstaged	Blank(s)	Unstaged	Blank(s)	Blank(s)	Blank(s)	Blank(s)	Blank(s)	Blank(s)	Blank(s)	Blank(s)	Blank(s)	Blank(s)	Blank(s)	Blank(s)	Blank(s)	Blank(s)	Blank(s)	Blank(s)	Blank(s)
85+ years	Female	2001	White	Non-Hispanic White	Appendix	Malignant	Appendix	Appendix	9.3.4.1.3 Appendix - other	Colon	C18.1-Appendix	181	8140	Malignant	Poorly differentiated; Grade III	Blank(s)	Blank(s)	Not a paired site	Positive histology	8140/3: Adenocarcinoma, NOS	8140/3: Adenocarcinoma, NOS	8140-8389: adenomas and adenocarcinomas	XIf3 Carcinomas of appendix	Appendix	XI(f) Other and unspecified carcinomas	XI(f.3) Carcinomas of appendix	Not Brain	10.1 Adenocarcinoma with variants of colon	Blank(s)	Distant	Blank(s)	Distant	Blank(s)	Blank(s)	Blank(s)	Blank(s)	Blank(s)	Blank(s)	Blank(s)	Blank(s)	Blank(s)	Blank(s)	Blank(s)	Blank(s)	Blank(s)	Blank(s)	Blank(s)	Blank(s)	Blank(s)
65-69 years	Female	2001	White	Non-Hispanic White	Appendix	Malignant	Appendix	Appendix	9.3.4.1.1 NET	Colon	C18.1-Appendix	181	8245	Malignant	Unknown	Blank(s)	Blank(s)	Not a paired site	Positive histology	8245/3: Adenocarcinoid tumor	8245/3: Adenocarcinoid tumor	8140-8389: adenomas and adenocarcinomas	XIf3 Carcinomas of appendix	Appendix	XI(f) Other and unspecified carcinomas	XI(f.3) Carcinomas of appendix	Not Brain	54.1 Well diff not functioning endocrine carc of pancreas and digestive tract	Blank(s)	Localized	Blank(s)	Localized	Blank(s)	Blank(s)	Blank(s)	Blank(s)	Blank(s)	Blank(s)	Blank(s)	Blank(s)	Blank(s)	Blank(s)	Blank(s)	Blank(s)	Blank(s)	Blank(s)	Blank(s)	Blank(s)	Blank(s)
70-74 years	Male	2001	White	Non-Hispanic White	Appendix	Malignant	Appendix	Appendix	9.3.4.1.3 Appendix - other	Colon	C18.1-Appendix	181	8480	Malignant	Unknown	Blank(s)	Blank(s)	Not a paired site	Positive histology	8480/3: Mucinous adenocarcinoma	8480/3: Mucinous adenocarcinoma	8440-8499: cystic, mucinous and serous neoplasms	XIf3 Carcinomas of appendix	Appendix	XI(f) Other and unspecified carcinomas	XI(f.3) Carcinomas of appendix	Not Brain	10.3 Fibromixoma and low grade mucinous adenocarcinoma of the appendix	Blank(s)	Distant	Blank(s)	Distant	Blank(s)	Blank(s)	Blank(s)	Blank(s)	Blank(s)	Blank(s)	Blank(s)	Blank(s)	Blank(s)	Blank(s)	Blank(s)	Blank(s)	Blank(s)	Blank(s)	Blank(s)	Blank(s)	Blank(s)
40-44 years	Male	2001	White	Non-Hispanic White	Appendix	Malignant	Appendix	Appendix	9.3.4.1.3 Appendix - other	Colon	C18.1-Appendix	181	8470	Malignant	Moderately differentiated; Grade II	Blank(s)	Blank(s)	Not a paired site	Positive histology	8470/3: Mucinous cystadenocarcinoma, NOS	8470/3: Mucinous cystadenocarcinoma, NOS	8440-8499: cystic, mucinous and serous neoplasms	XIf3 Carcinomas of appendix	Appendix	X(d) Gonadal carcinomas	X(d) Gonadal carcinomas	Not Brain	69 Not Classified	Blank(s)	Distant	Blank(s)	Distant	Blank(s)	Blank(s)	Blank(s)	Blank(s)	Blank(s)	Blank(s)	Blank(s)	Blank(s)	Blank(s)	Blank(s)	Blank(s)	Blank(s)	Blank(s)	Blank(s)	Blank(s)	Blank(s)	Blank(s)
70-74 years	Male	2001	White	Non-Hispanic White	Appendix	Malignant	Appendix	Appendix	9.3.4.1.3 Appendix - other	Colon	C18.1-Appendix	181	8263	Malignant	Moderately differentiated; Grade II	Blank(s)	Blank(s)	Not a paired site	Positive histology	8263/3: Adenocarcinoma in tubulovillous adenoma	8263/3: Adenocarcinoma in tubulovillous adenoma	8140-8389: adenomas and adenocarcinomas	XIf3 Carcinomas of appendix	Appendix	XI(f) Other and unspecified carcinomas	XI(f.3) Carcinomas of appendix	Not Brain	10.1 Adenocarcinoma with variants of colon	Blank(s)	Localized	Blank(s)	Localized	Blank(s)	Blank(s)	Blank(s)	Blank(s)	Blank(s)	Blank(s)	Blank(s)	Blank(s)	Blank(s)	Blank(s)	Blank(s)	Blank(s)	Blank(s)	Blank(s)	Blank(s)	Blank(s)	Blank(s)
70-74 years	Male	2001	White	Non-Hispanic White	Appendix	Malignant	Appendix	Appendix	9.3.4.1.3 Appendix - other	Colon	C18.1-Appendix	181	8470	Malignant	Unknown	Blank(s)	Blank(s)	Not a paired site	Positive histology	8470/3: Mucinous cystadenocarcinoma, NOS	8470/3: Mucinous cystadenocarcinoma, NOS	8440-8499: cystic, mucinous and serous neoplasms	XIf3 Carcinomas of appendix	Appendix	X(d) Gonadal carcinomas	X(d) Gonadal carcinomas	Not Brain	69 Not Classified	Blank(s)	Localized	Blank(s)	Localized	Blank(s)	Blank(s)	Blank(s)	Blank(s)	Blank(s)	Blank(s)	Blank(s)	Blank(s)	Blank(s)	Blank(s)	Blank(s)	Blank(s)	Blank(s)	Blank(s)	Blank(s)	Blank(s)	Blank(s)
65-69 years	Male	2001	White	Non-Hispanic White	Appendix	Malignant	Appendix	Appendix	9.3.4.1.3 Appendix - other	Colon	C18.1-Appendix	181	8480	Malignant	Well differentiated; Grade I	Blank(s)	Blank(s)	Not a paired site	Positive histology	8480/3: Mucinous adenocarcinoma	8480/3: Mucinous adenocarcinoma	8440-8499: cystic, mucinous and serous neoplasms	XIf3 Carcinomas of appendix	Appendix	XI(f) Other and unspecified carcinomas	XI(f.3) Carcinomas of appendix	Not Brain	10.3 Fibromixoma and low grade mucinous adenocarcinoma of the appendix	Blank(s)	Localized	Blank(s)	Localized	Blank(s)	Blank(s)	Blank(s)	Blank(s)	Blank(s)	Blank(s)	Blank(s)	Blank(s)	Blank(s)	Blank(s)	Blank(s)	Blank(s)	Blank(s)	Blank(s)	Blank(s)	Blank(s)	Blank(s)
40-44 years	Female	2001	White	Non-Hispanic White	Appendix	Malignant	Appendix	Appendix	9.3.4.1.3 Appendix - other	Colon	C18.1-Appendix	181	8480	Malignant	Well differentiated; Grade I	Blank(s)	Blank(s)	Not a paired site	Positive histology	8480/3: Mucinous adenocarcinoma	8480/3: Mucinous adenocarcinoma	8440-8499: cystic, mucinous and serous neoplasms	XIf3 Carcinomas of appendix	Appendix	XI(f) Other and unspecified carcinomas	XI(f.3) Carcinomas of appendix	Not Brain	10.3 Fibromixoma and low grade mucinous adenocarcinoma of the appendix	Blank(s)	Distant	Blank(s)	Distant	Blank(s)	Blank(s)	Blank(s)	Blank(s)	Blank(s)	Blank(s)	Blank(s)	Blank(s)	Blank(s)	Blank(s)	Blank(s)	Blank(s)	Blank(s)	Blank(s)	Blank(s)	Blank(s)	Blank(s)
30-34 years	Female	2001	White	Non-Hispanic White	Appendix	Malignant	Appendix	Appendix	9.3.4.1.3 Appendix - other	Colon	C18.1-Appendix	181	8470	Malignant	Well differentiated; Grade I	Blank(s)	Blank(s)	Not a paired site	Positive histology	8470/3: Mucinous cystadenocarcinoma, NOS	8470/3: Mucinous cystadenocarcinoma, NOS	8440-8499: cystic, mucinous and serous neoplasms	XIf3 Carcinomas of appendix	Appendix	X(d) Gonadal carcinomas	X(d) Gonadal carcinomas	Not Brain	69 Not Classified	Blank(s)	Unknown/unstaged	Blank(s)	Unstaged	Blank(s)	Blank(s)	Blank(s)	Blank(s)	Blank(s)	Blank(s)	Blank(s)	Blank(s)	Blank(s)	Blank(s)	Blank(s)	Blank(s)	Blank(s)	Blank(s)	Blank(s)	Blank(s)	Blank(s)
55-59 years	Female	2001	White	Hispanic (All Races)	Appendix	Malignant	Appendix	Appendix	9.3.4.1.1 NET	Colon	C18.1-Appendix	181	8245	Malignant	Unknown	Blank(s)	Blank(s)	Not a paired site	Positive histology	8245/3: Adenocarcinoid tumor	8245/3: Adenocarcinoid tumor	8140-8389: adenomas and adenocarcinomas	XIf3 Carcinomas of appendix	Appendix	XI(f) Other and unspecified carcinomas	XI(f.3) Carcinomas of appendix	Not Brain	54.1 Well diff not functioning endocrine carc of pancreas and digestive tract	Blank(s)	Distant	Blank(s)	Distant	Blank(s)	Blank(s)	Blank(s)	Blank(s)	Blank(s)	Blank(s)	Blank(s)	Blank(s)	Blank(s)	Blank(s)	Blank(s)	Blank(s)	Blank(s)	Blank(s)	Blank(s)	Blank(s)	Blank(s)
50-54 years	Male	2001	White	Non-Hispanic White	Appendix	Malignant	Appendix	Appendix	9.3.4.1.3 Appendix - other	Colon	C18.1-Appendix	181	8480	Malignant	Unknown	Blank(s)	Blank(s)	Not a paired site	Positive histology	8480/3: Mucinous adenocarcinoma	8480/3: Mucinous adenocarcinoma	8440-8499: cystic, mucinous and serous neoplasms	XIf3 Carcinomas of appendix	Appendix	XI(f) Other and unspecified carcinomas	XI(f.3) Carcinomas of appendix	Not Brain	10.3 Fibromixoma and low grade mucinous adenocarcinoma of the appendix	Blank(s)	Distant	Blank(s)	Distant	Blank(s)	Blank(s)	Blank(s)	Blank(s)	Blank(s)	Blank(s)	Blank(s)	Blank(s)	Blank(s)	Blank(s)	Blank(s)	Blank(s)	Blank(s)	Blank(s)	Blank(s)	Blank(s)	Blank(s)
50-54 years	Female	2001	White	Non-Hispanic White	Appendix	Malignant	Appendix	Appendix	9.3.4.1.1 NET	Colon	C18.1-Appendix	181	8245	Malignant	Unknown	Blank(s)	Blank(s)	Not a paired site	Positive histology	8245/3: Adenocarcinoid tumor	8245/3: Adenocarcinoid tumor	8140-8389: adenomas and adenocarcinomas	XIf3 Carcinomas of appendix	Appendix	XI(f) Other and unspecified carcinomas	XI(f.3) Carcinomas of appendix	Not Brain	54.1 Well diff not functioning endocrine carc of pancreas and digestive tract	Blank(s)	Localized	Blank(s)	Localized	Blank(s)	Blank(s)	Blank(s)	Blank(s)	Blank(s)	Blank(s)	Blank(s)	Blank(s)	Blank(s)	Blank(s)	Blank(s)	Blank(s)	Blank(s)	Blank(s)	Blank(s)	Blank(s)	Blank(s)
40-44 years	Female	2001	White	Hispanic (All Races)	Appendix	Malignant	Appendix	Appendix	9.3.4.1.3 Appendix - other	Colon	C18.1-Appendix	181	8490	Malignant	Poorly differentiated; Grade III	Blank(s)	Blank(s)	Not a paired site	Positive histology	8490/3: Signet ring cell carcinoma	8490/3: Signet ring cell carcinoma	8440-8499: cystic, mucinous and serous neoplasms	XIf3 Carcinomas of appendix	Appendix	XI(f) Other and unspecified carcinomas	XI(f.3) Carcinomas of appendix	Not Brain	10.1 Adenocarcinoma with variants of colon	Blank(s)	Distant	Blank(s)	Distant	Blank(s)	Blank(s)	Blank(s)	Blank(s)	Blank(s)	Blank(s)	Blank(s)	Blank(s)	Blank(s)	Blank(s)	Blank(s)	Blank(s)	Blank(s)	Blank(s)	Blank(s)	Blank(s)	Blank(s)
60-64 years	Male	2001	White	Non-Hispanic White	Appendix	Malignant	Appendix	Appendix	9.3.4.1.3 Appendix - other	Colon	C18.1-Appendix	181	8490	Malignant	Poorly differentiated; Grade III	Blank(s)	Blank(s)	Not a paired site	Positive histology	8490/3: Signet ring cell carcinoma	8490/3: Signet ring cell carcinoma	8440-8499: cystic, mucinous and serous neoplasms	XIf3 Carcinomas of appendix	Appendix	XI(f) Other and unspecified carcinomas	XI(f.3) Carcinomas of appendix	Not Brain	10.1 Adenocarcinoma with variants of colon	Blank(s)	Localized	Blank(s)	Localized	Blank(s)	Blank(s)	Blank(s)	Blank(s)	Blank(s)	Blank(s)	Blank(s)	Blank(s)	Blank(s)	Blank(s)	Blank(s)	Blank(s)	Blank(s)	Blank(s)	Blank(s)	Blank(s)	Blank(s)
75-79 years	Male	2001	White	Hispanic (All Races)	Appendix	Malignant	Appendix	Appendix	9.3.4.1.3 Appendix - other	Colon	C18.1-Appendix	181	8480	Malignant	Unknown	Blank(s)	Blank(s)	Not a paired site	Positive histology	8480/3: Mucinous adenocarcinoma	8480/3: Mucinous adenocarcinoma	8440-8499: cystic, mucinous and serous neoplasms	XIf3 Carcinomas of appendix	Appendix	XI(f) Other and unspecified carcinomas	XI(f.3) Carcinomas of appendix	Not Brain	10.3 Fibromixoma and low grade mucinous adenocarcinoma of the appendix	Blank(s)	Localized	Blank(s)	Localized	Blank(s)	Blank(s)	Blank(s)	Blank(s)	Blank(s)	Blank(s)	Blank(s)	Blank(s)	Blank(s)	Blank(s)	Blank(s)	Blank(s)	Blank(s)	Blank(s)	Blank(s)	Blank(s)	Blank(s)
55-59 years	Male	2001	White	Non-Hispanic White	Appendix	Malignant	Appendix	Appendix	9.3.4.1.1 NET	Colon	C18.1-Appendix	181	8243	Malignant	Unknown	Blank(s)	Blank(s)	Not a paired site	Positive histology	8243/3: Goblet cell carcinoid	8243/3: Goblet cell carcinoid	8140-8389: adenomas and adenocarcinomas	XIf3 Carcinomas of appendix	Appendix	XI(f) Other and unspecified carcinomas	XI(f.3) Carcinomas of appendix	Not Brain	54.1 Well diff not functioning endocrine carc of pancreas and digestive tract	Blank(s)	Localized	Blank(s)	Localized	Blank(s)	Blank(s)	Blank(s)	Blank(s)	Blank(s)	Blank(s)	Blank(s)	Blank(s)	Blank(s)	Blank(s)	Blank(s)	Blank(s)	Blank(s)	Blank(s)	Blank(s)	Blank(s)	Blank(s)
70-74 years	Male	2001	White	Non-Hispanic White	Appendix	Malignant	Appendix	Appendix	9.3.4.1.3 Appendix - other	Colon	C18.1-Appendix	181	8480	Malignant	Unknown	Blank(s)	Blank(s)	Not a paired site	Positive histology	8480/3: Mucinous adenocarcinoma	8480/3: Mucinous adenocarcinoma	8440-8499: cystic, mucinous and serous neoplasms	XIf3 Carcinomas of appendix	Appendix	XI(f) Other and unspecified carcinomas	XI(f.3) Carcinomas of appendix	Not Brain	10.3 Fibromixoma and low grade mucinous adenocarcinoma of the appendix	Blank(s)	Unknown/unstaged	Blank(s)	Unstaged	Blank(s)	Blank(s)	Blank(s)	Blank(s)	Blank(s)	Blank(s)	Blank(s)	Blank(s)	Blank(s)	Blank(s)	Blank(s)	Blank(s)	Blank(s)	Blank(s)	Blank(s)	Blank(s)	Blank(s)
60-64 years	Male	2001	White	Non-Hispanic White	Appendix	Malignant	Appendix	Appendix	9.3.4.1.1 NET	Colon	C18.1-Appendix	181	8245	Malignant	Unknown	Blank(s)	Blank(s)	Not a paired site	Positive histology	8245/3: Adenocarcinoid tumor	8245/3: Adenocarcinoid tumor	8140-8389: adenomas and adenocarcinomas	XIf3 Carcinomas of appendix	Appendix	XI(f) Other and unspecified carcinomas	XI(f.3) Carcinomas of appendix	Not Brain	54.1 Well diff not functioning endocrine carc of pancreas and digestive tract	Blank(s)	Localized	Blank(s)	Localized	Blank(s)	Blank(s)	Blank(s)	Blank(s)	Blank(s)	Blank(s)	Blank(s)	Blank(s)	Blank(s)	Blank(s)	Blank(s)	Blank(s)	Blank(s)	Blank(s)	Blank(s)	Blank(s)	Blank(s)
55-59 years	Male	2001	White	Non-Hispanic White	Appendix	Malignant	Appendix	Appendix	9.3.4.1.1 NET	Colon	C18.1-Appendix	181	8243	Malignant	Unknown	Blank(s)	Blank(s)	Not a paired site	Positive histology	8243/3: Goblet cell carcinoid	8243/3: Goblet cell carcinoid	8140-8389: adenomas and adenocarcinomas	XIf3 Carcinomas of appendix	Appendix	XI(f) Other and unspecified carcinomas	XI(f.3) Carcinomas of appendix	Not Brain	54.1 Well diff not functioning endocrine carc of pancreas and digestive tract	Blank(s)	Localized	Blank(s)	Localized	Blank(s)	Blank(s)	Blank(s)	Blank(s)	Blank(s)	Blank(s)	Blank(s)	Blank(s)	Blank(s)	Blank(s)	Blank(s)	Blank(s)	Blank(s)	Blank(s)	Blank(s)	Blank(s)	Blank(s)
85+ years	Female	2001	White	Non-Hispanic White	Appendix	Malignant	Appendix	Appendix	9.3.4.1.3 Appendix - other	Colon	C18.1-Appendix	181	8480	Malignant	Moderately differentiated; Grade II	Blank(s)	Blank(s)	Not a paired site	Positive histology	8480/3: Mucinous adenocarcinoma	8480/3: Mucinous adenocarcinoma	8440-8499: cystic, mucinous and serous neoplasms	XIf3 Carcinomas of appendix	Appendix	XI(f) Other and unspecified carcinomas	XI(f.3) Carcinomas of appendix	Not Brain	10.3 Fibromixoma and low grade mucinous adenocarcinoma of the appendix	Blank(s)	Distant	Blank(s)	Distant	Blank(s)	Blank(s)	Blank(s)	Blank(s)	Blank(s)	Blank(s)	Blank(s)	Blank(s)	Blank(s)	Blank(s)	Blank(s)	Blank(s)	Blank(s)	Blank(s)	Blank(s)	Blank(s)	Blank(s)
65-69 years	Male	2001	White	Non-Hispanic White	Appendix	Malignant	Appendix	Appendix	9.3.4.1.3 Appendix - other	Colon	C18.1-Appendix	181	8140	Malignant	Poorly differentiated; Grade III	Blank(s)	Blank(s)	Not a paired site	Positive histology	8140/3: Adenocarcinoma, NOS	8140/3: Adenocarcinoma, NOS	8140-8389: adenomas and adenocarcinomas	XIf3 Carcinomas of appendix	Appendix	XI(f) Other and unspecified carcinomas	XI(f.3) Carcinomas of appendix	Not Brain	10.1 Adenocarcinoma with variants of colon	Blank(s)	Distant	Blank(s)	Regional	Blank(s)	Blank(s)	Blank(s)	Blank(s)	Blank(s)	Blank(s)	Blank(s)	Blank(s)	Blank(s)	Blank(s)	Blank(s)	Blank(s)	Blank(s)	Blank(s)	Blank(s)	Blank(s)	Blank(s)
70-74 years	Female	2001	White	Hispanic (All Races)	Appendix	Malignant	Appendix	Appendix	9.3.4.1.3 Appendix - other	Colon	C18.1-Appendix	181	8470	Malignant	Well differentiated; Grade I	Blank(s)	Blank(s)	Not a paired site	Positive histology	8470/3: Mucinous cystadenocarcinoma, NOS	8470/3: Mucinous cystadenocarcinoma, NOS	8440-8499: cystic, mucinous and serous neoplasms	XIf3 Carcinomas of appendix	Appendix	X(d) Gonadal carcinomas	X(d) Gonadal carcinomas	Not Brain	69 Not Classified	Blank(s)	Regional	Blank(s)	Regional	Blank(s)	Blank(s)	Blank(s)	Blank(s)	Blank(s)	Blank(s)	Blank(s)	Blank(s)	Blank(s)	Blank(s)	Blank(s)	Blank(s)	Blank(s)	Blank(s)	Blank(s)	Blank(s)	Blank(s)
70-74 years	Male	2001	White	Non-Hispanic White	Appendix	Malignant	Appendix	Appendix	9.3.4.1.3 Appendix - other	Colon	C18.1-Appendix	181	8140	Malignant	Moderately differentiated; Grade II	Blank(s)	Blank(s)	Not a paired site	Positive histology	8140/3: Adenocarcinoma, NOS	8140/3: Adenocarcinoma, NOS	8140-8389: adenomas and adenocarcinomas	XIf3 Carcinomas of appendix	Appendix	XI(f) Other and unspecified carcinomas	XI(f.3) Carcinomas of appendix	Not Brain	10.1 Adenocarcinoma with variants of colon	Blank(s)	Distant	Blank(s)	Distant	Blank(s)	Blank(s)	Blank(s)	Blank(s)	Blank(s)	Blank(s)	Blank(s)	Blank(s)	Blank(s)	Blank(s)	Blank(s)	Blank(s)	Blank(s)	Blank(s)	Blank(s)	Blank(s)	Blank(s)
50-54 years	Female	2001	White	Non-Hispanic White	Appendix	Malignant	Appendix	Appendix	9.3.4.1.3 Appendix - other	Colon	C18.1-Appendix	181	8490	Malignant	Poorly differentiated; Grade III	Blank(s)	Blank(s)	Not a paired site	Positive histology	8490/3: Signet ring cell carcinoma	8490/3: Signet ring cell carcinoma	8440-8499: cystic, mucinous and serous neoplasms	XIf3 Carcinomas of appendix	Appendix	XI(f) Other and unspecified carcinomas	XI(f.3) Carcinomas of appendix	Not Brain	10.1 Adenocarcinoma with variants of colon	Blank(s)	Distant	Blank(s)	Regional	Blank(s)	Blank(s)	Blank(s)	Blank(s)	Blank(s)	Blank(s)	Blank(s)	Blank(s)	Blank(s)	Blank(s)	Blank(s)	Blank(s)	Blank(s)	Blank(s)	Blank(s)	Blank(s)	Blank(s)
65-69 years	Male	2001	White	Non-Hispanic White	Appendix	Malignant	Appendix	Appendix	9.3.4.1.3 Appendix - other	Colon	C18.1-Appendix	181	8480	Malignant	Unknown	Blank(s)	Blank(s)	Not a paired site	Positive histology	8480/3: Mucinous adenocarcinoma	8480/3: Mucinous adenocarcinoma	8440-8499: cystic, mucinous and serous neoplasms	XIf3 Carcinomas of appendix	Appendix	XI(f) Other and unspecified carcinomas	XI(f.3) Carcinomas of appendix	Not Brain	10.3 Fibromixoma and low grade mucinous adenocarcinoma of the appendix	Blank(s)	Distant	Blank(s)	Distant	Blank(s)	Blank(s)	Blank(s)	Blank(s)	Blank(s)	Blank(s)	Blank(s)	Blank(s)	Blank(s)	Blank(s)	Blank(s)	Blank(s)	Blank(s)	Blank(s)	Blank(s)	Blank(s)	Blank(s)
60-64 years	Male	2001	White	Non-Hispanic White	Appendix	Malignant	Appendix	Appendix	9.3.4.1.3 Appendix - other	Colon	C18.1-Appendix	181	8140	Malignant	Unknown	Blank(s)	Blank(s)	Not a paired site	Positive histology	8140/3: Adenocarcinoma, NOS	8140/3: Adenocarcinoma, NOS	8140-8389: adenomas and adenocarcinomas	XIf3 Carcinomas of appendix	Appendix	XI(f) Other and unspecified carcinomas	XI(f.3) Carcinomas of appendix	Not Brain	10.1 Adenocarcinoma with variants of colon	Blank(s)	Regional	Blank(s)	Regional	Blank(s)	Blank(s)	Blank(s)	Blank(s)	Blank(s)	Blank(s)	Blank(s)	Blank(s)	Blank(s)	Blank(s)	Blank(s)	Blank(s)	Blank(s)	Blank(s)	Blank(s)	Blank(s)	Blank(s)
65-69 years	Male	2001	White	Non-Hispanic White	Appendix	Malignant	Appendix	Appendix	9.3.4.1.3 Appendix - other	Colon	C18.1-Appendix	181	8490	Malignant	Unknown	Blank(s)	Blank(s)	Not a paired site	Positive exfoliative cytology, no positive histology	8490/3: Signet ring cell carcinoma	8490/3: Signet ring cell carcinoma	8440-8499: cystic, mucinous and serous neoplasms	XIf3 Carcinomas of appendix	Appendix	XI(f) Other and unspecified carcinomas	XI(f.3) Carcinomas of appendix	Not Brain	10.1 Adenocarcinoma with variants of colon	Blank(s)	Distant	Blank(s)	Distant	Blank(s)	Blank(s)	Blank(s)	Blank(s)	Blank(s)	Blank(s)	Blank(s)	Blank(s)	Blank(s)	Blank(s)	Blank(s)	Blank(s)	Blank(s)	Blank(s)	Blank(s)	Blank(s)	Blank(s)
55-59 years	Female	2001	White	Non-Hispanic White	Appendix	Malignant	Appendix	Appendix	9.3.4.1.3 Appendix - other	Colon	C18.1-Appendix	181	8481	Malignant	Moderately differentiated; Grade II	Blank(s)	Blank(s)	Not a paired site	Positive histology	8481/3: Mucin-producing adenocarcinoma	8481/3: Mucin-producing adenocarcinoma	8440-8499: cystic, mucinous and serous neoplasms	XIf3 Carcinomas of appendix	Appendix	XI(f) Other and unspecified carcinomas	XI(f.3) Carcinomas of appendix	Not Brain	10.3 Fibromixoma and low grade mucinous adenocarcinoma of the appendix	Blank(s)	Regional	Blank(s)	Regional	Blank(s)	Blank(s)	Blank(s)	Blank(s)	Blank(s)	Blank(s)	Blank(s)	Blank(s)	Blank(s)	Blank(s)	Blank(s)	Blank(s)	Blank(s)	Blank(s)	Blank(s)	Blank(s)	Blank(s)
85+ years	Female	2001	White	Non-Hispanic White	Appendix	Malignant	Appendix	Appendix	9.3.4.1.1 NET	Colon	C18.1-Appendix	181	8245	Malignant	Unknown	Blank(s)	Blank(s)	Not a paired site	Positive histology	8245/3: Adenocarcinoid tumor	8245/3: Adenocarcinoid tumor	8140-8389: adenomas and adenocarcinomas	XIf3 Carcinomas of appendix	Appendix	XI(f) Other and unspecified carcinomas	XI(f.3) Carcinomas of appendix	Not Brain	54.1 Well diff not functioning endocrine carc of pancreas and digestive tract	Blank(s)	Localized	Blank(s)	Localized	Blank(s)	Blank(s)	Blank(s)	Blank(s)	Blank(s)	Blank(s)	Blank(s)	Blank(s)	Blank(s)	Blank(s)	Blank(s)	Blank(s)	Blank(s)	Blank(s)	Blank(s)	Blank(s)	Blank(s)
45-49 years	Male	2001	White	Non-Hispanic White	Appendix	Malignant	Appendix	Appendix	9.3.4.1.3 Appendix - other	Colon	C18.1-Appendix	181	8480	Malignant	Moderately differentiated; Grade II	Blank(s)	Blank(s)	Not a paired site	Positive histology	8480/3: Mucinous adenocarcinoma	8480/3: Mucinous adenocarcinoma	8440-8499: cystic, mucinous and serous neoplasms	XIf3 Carcinomas of appendix	Appendix	XI(f) Other and unspecified carcinomas	XI(f.3) Carcinomas of appendix	Not Brain	10.3 Fibromixoma and low grade mucinous adenocarcinoma of the appendix	Blank(s)	Distant	Blank(s)	Distant	Blank(s)	Blank(s)	Blank(s)	Blank(s)	Blank(s)	Blank(s)	Blank(s)	Blank(s)	Blank(s)	Blank(s)	Blank(s)	Blank(s)	Blank(s)	Blank(s)	Blank(s)	Blank(s)	Blank(s)
55-59 years	Female	2001	White	Non-Hispanic White	Appendix	Malignant	Appendix	Appendix	9.3.4.1.1 NET	Colon	C18.1-Appendix	181	8244	Malignant	Unknown	Blank(s)	Blank(s)	Not a paired site	Positive histology	8244/3: Mixed adenoneuroendocrine carcinoma (ICD-O-3 update)	8244/3: Mixed adenoneuroendocrine carcinoma (ICD-O-3 update)	8140-8389: adenomas and adenocarcinomas	XIf3 Carcinomas of appendix	Appendix	XI(f) Other and unspecified carcinomas	XI(f.3) Carcinomas of appendix	Not Brain	54.1 Well diff not functioning endocrine carc of pancreas and digestive tract	Blank(s)	Distant	Blank(s)	Distant	Blank(s)	Blank(s)	Blank(s)	Blank(s)	Blank(s)	Blank(s)	Blank(s)	Blank(s)	Blank(s)	Blank(s)	Blank(s)	Blank(s)	Blank(s)	Blank(s)	Blank(s)	Blank(s)	Blank(s)
10-14 years	Male	2001	White	Non-Hispanic White	Appendix	Malignant	Appendix	Appendix	9.3.4.1.1 NET	Colon	C18.1-Appendix	181	8245	Malignant	Unknown	Blank(s)	Blank(s)	Not a paired site	Positive histology	8245/3: Adenocarcinoid tumor	8245/3: Adenocarcinoid tumor	8140-8389: adenomas and adenocarcinomas	XIf3 Carcinomas of appendix	Appendix	XI(f) Other and unspecified carcinomas	XI(f.3) Carcinomas of appendix	Not Brain	54.1 Well diff not functioning endocrine carc of pancreas and digestive tract	Blank(s)	Regional	Blank(s)	Regional	Blank(s)	Blank(s)	Blank(s)	Blank(s)	Blank(s)	Blank(s)	Blank(s)	Blank(s)	Blank(s)	Blank(s)	Blank(s)	Blank(s)	Blank(s)	Blank(s)	Blank(s)	Blank(s)	Blank(s)
80-84 years	Female	2001	White	Non-Hispanic White	Appendix	Malignant	Appendix	Appendix	9.3.4.1.3 Appendix - other	Colon	C18.1-Appendix	181	8261	Malignant	Poorly differentiated; Grade III	Blank(s)	Blank(s)	Not a paired site	Positive histology	8261/3: Adenocarcinoma in villous adenoma	8261/3: Adenocarcinoma in villous adenoma	8140-8389: adenomas and adenocarcinomas	XIf3 Carcinomas of appendix	Appendix	XI(f) Other and unspecified carcinomas	XI(f.3) Carcinomas of appendix	Not Brain	10.1 Adenocarcinoma with variants of colon	Blank(s)	Localized	Blank(s)	Localized	Blank(s)	Blank(s)	Blank(s)	Blank(s)	Blank(s)	Blank(s)	Blank(s)	Blank(s)	Blank(s)	Blank(s)	Blank(s)	Blank(s)	Blank(s)	Blank(s)	Blank(s)	Blank(s)	Blank(s)
45-49 years	Male	2001	White	Non-Hispanic White	Appendix	Malignant	Appendix	Appendix	9.3.4.1.3 Appendix - other	Colon	C18.1-Appendix	181	8490	Malignant	Poorly differentiated; Grade III	Blank(s)	Blank(s)	Not a paired site	Positive histology	8490/3: Signet ring cell carcinoma	8490/3: Signet ring cell carcinoma	8440-8499: cystic, mucinous and serous neoplasms	XIf3 Carcinomas of appendix	Appendix	XI(f) Other and unspecified carcinomas	XI(f.3) Carcinomas of appendix	Not Brain	10.1 Adenocarcinoma with variants of colon	Blank(s)	Distant	Blank(s)	Distant	Blank(s)	Blank(s)	Blank(s)	Blank(s)	Blank(s)	Blank(s)	Blank(s)	Blank(s)	Blank(s)	Blank(s)	Blank(s)	Blank(s)	Blank(s)	Blank(s)	Blank(s)	Blank(s)	Blank(s)
45-49 years	Male	2001	White	Non-Hispanic White	Appendix	Malignant	Appendix	Appendix	9.3.4.1.1 NET	Colon	C18.1-Appendix	181	8245	Malignant	Well differentiated; Grade I	Blank(s)	Blank(s)	Not a paired site	Positive histology	8245/3: Adenocarcinoid tumor	8245/3: Adenocarcinoid tumor	8140-8389: adenomas and adenocarcinomas	XIf3 Carcinomas of appendix	Appendix	XI(f) Other and unspecified carcinomas	XI(f.3) Carcinomas of appendix	Not Brain	54.1 Well diff not functioning endocrine carc of pancreas and digestive tract	Blank(s)	Localized	Blank(s)	Localized	Blank(s)	Blank(s)	Blank(s)	Blank(s)	Blank(s)	Blank(s)	Blank(s)	Blank(s)	Blank(s)	Blank(s)	Blank(s)	Blank(s)	Blank(s)	Blank(s)	Blank(s)	Blank(s)	Blank(s)
70-74 years	Male	2001	White	Non-Hispanic White	Appendix	Malignant	Appendix	Appendix	9.3.4.1.3 Appendix - other	Colon	C18.1-Appendix	181	8470	Malignant	Moderately differentiated; Grade II	Blank(s)	Blank(s)	Not a paired site	Positive histology	8470/3: Mucinous cystadenocarcinoma, NOS	8470/3: Mucinous cystadenocarcinoma, NOS	8440-8499: cystic, mucinous and serous neoplasms	XIf3 Carcinomas of appendix	Appendix	X(d) Gonadal carcinomas	X(d) Gonadal carcinomas	Not Brain	69 Not Classified	Blank(s)	Localized	Blank(s)	Localized	Blank(s)	Blank(s)	Blank(s)	Blank(s)	Blank(s)	Blank(s)	Blank(s)	Blank(s)	Blank(s)	Blank(s)	Blank(s)	Blank(s)	Blank(s)	Blank(s)	Blank(s)	Blank(s)	Blank(s)
80-84 years	Male	2001	White	Non-Hispanic White	Appendix	Malignant	Appendix	Appendix	9.3.4.1.3 Appendix - other	Colon	C18.1-Appendix	181	8261	Malignant	Well differentiated; Grade I	Blank(s)	Blank(s)	Not a paired site	Positive histology	8261/3: Adenocarcinoma in villous adenoma	8261/3: Adenocarcinoma in villous adenoma	8140-8389: adenomas and adenocarcinomas	XIf3 Carcinomas of appendix	Appendix	XI(f) Other and unspecified carcinomas	XI(f.3) Carcinomas of appendix	Not Brain	10.1 Adenocarcinoma with variants of colon	Blank(s)	Localized	Blank(s)	Localized	Blank(s)	Blank(s)	Blank(s)	Blank(s)	Blank(s)	Blank(s)	Blank(s)	Blank(s)	Blank(s)	Blank(s)	Blank(s)	Blank(s)	Blank(s)	Blank(s)	Blank(s)	Blank(s)	Blank(s)
50-54 years	Male	2001	Black	Non-Hispanic Black	Appendix	Malignant	Appendix	Appendix	9.3.4.1.3 Appendix - other	Colon	C18.1-Appendix	181	8480	Malignant	Unknown	Blank(s)	Blank(s)	Not a paired site	Positive histology	8480/3: Mucinous adenocarcinoma	8480/3: Mucinous adenocarcinoma	8440-8499: cystic, mucinous and serous neoplasms	XIf3 Carcinomas of appendix	Appendix	XI(f) Other and unspecified carcinomas	XI(f.3) Carcinomas of appendix	Not Brain	10.3 Fibromixoma and low grade mucinous adenocarcinoma of the appendix	Blank(s)	Distant	Blank(s)	Distant	Blank(s)	Blank(s)	Blank(s)	Blank(s)	Blank(s)	Blank(s)	Blank(s)	Blank(s)	Blank(s)	Blank(s)	Blank(s)	Blank(s)	Blank(s)	Blank(s)	Blank(s)	Blank(s)	Blank(s)
45-49 years	Female	2001	White	Non-Hispanic White	Appendix	Malignant	Appendix	Appendix	9.3.4.1.3 Appendix - other	Colon	C18.1-Appendix	181	8480	Malignant	Unknown	Blank(s)	Blank(s)	Not a paired site	Positive histology	8480/3: Mucinous adenocarcinoma	8480/3: Mucinous adenocarcinoma	8440-8499: cystic, mucinous and serous neoplasms	XIf3 Carcinomas of appendix	Appendix	XI(f) Other and unspecified carcinomas	XI(f.3) Carcinomas of appendix	Not Brain	10.3 Fibromixoma and low grade mucinous adenocarcinoma of the appendix	Blank(s)	Distant	Blank(s)	Regional	Blank(s)	Blank(s)	Blank(s)	Blank(s)	Blank(s)	Blank(s)	Blank(s)	Blank(s)	Blank(s)	Blank(s)	Blank(s)	Blank(s)	Blank(s)	Blank(s)	Blank(s)	Blank(s)	Blank(s)
50-54 years	Male	2001	White	Non-Hispanic White	Appendix	Malignant	Appendix	Appendix	9.3.4.1.3 Appendix - other	Colon	C18.1-Appendix	181	8480	Malignant	Moderately differentiated; Grade II	Blank(s)	Blank(s)	Not a paired site	Positive histology	8480/3: Mucinous adenocarcinoma	8480/3: Mucinous adenocarcinoma	8440-8499: cystic, mucinous and serous neoplasms	XIf3 Carcinomas of appendix	Appendix	XI(f) Other and unspecified carcinomas	XI(f.3) Carcinomas of appendix	Not Brain	10.3 Fibromixoma and low grade mucinous adenocarcinoma of the appendix	Blank(s)	Distant	Blank(s)	Distant	Blank(s)	Blank(s)	Blank(s)	Blank(s)	Blank(s)	Blank(s)	Blank(s)	Blank(s)	Blank(s)	Blank(s)	Blank(s)	Blank(s)	Blank(s)	Blank(s)	Blank(s)	Blank(s)	Blank(s)
20-24 years	Female	2001	White	Non-Hispanic White	Appendix	Malignant	Appendix	Appendix	9.3.4.1.1 NET	Colon	C18.1-Appendix	181	8245	Malignant	Unknown	Blank(s)	Blank(s)	Not a paired site	Positive histology	8245/3: Adenocarcinoid tumor	8245/3: Adenocarcinoid tumor	8140-8389: adenomas and adenocarcinomas	XIf3 Carcinomas of appendix	Appendix	XI(f) Other and unspecified carcinomas	XI(f.3) Carcinomas of appendix	Not Brain	54.1 Well diff not functioning endocrine carc of pancreas and digestive tract	Blank(s)	Localized	Blank(s)	Localized	Blank(s)	Blank(s)	Blank(s)	Blank(s)	Blank(s)	Blank(s)	Blank(s)	Blank(s)	Blank(s)	Blank(s)	Blank(s)	Blank(s)	Blank(s)	Blank(s)	Blank(s)	Blank(s)	Blank(s)
30-34 years	Male	2001	Asian or Pacific Islander	Non-Hispanic Asian or Pacific Islander	Appendix	Malignant	Appendix	Appendix	9.3.4.1.3 Appendix - other	Colon	C18.1-Appendix	181	8481	Malignant	Well differentiated; Grade I	Blank(s)	Blank(s)	Not a paired site	Positive histology	8481/3: Mucin-producing adenocarcinoma	8481/3: Mucin-producing adenocarcinoma	8440-8499: cystic, mucinous and serous neoplasms	XIf3 Carcinomas of appendix	Appendix	XI(f) Other and unspecified carcinomas	XI(f.3) Carcinomas of appendix	Not Brain	10.3 Fibromixoma and low grade mucinous adenocarcinoma of the appendix	Blank(s)	Localized	Blank(s)	Localized	Blank(s)	Blank(s)	Blank(s)	Blank(s)	Blank(s)	Blank(s)	Blank(s)	Blank(s)	Blank(s)	Blank(s)	Blank(s)	Blank(s)	Blank(s)	Blank(s)	Blank(s)	Blank(s)	Blank(s)
60-64 years	Female	2001	White	Non-Hispanic White	Appendix	Malignant	Appendix	Appendix	9.3.4.1.3 Appendix - other	Colon	C18.1-Appendix	181	8481	Malignant	Moderately differentiated; Grade II	Blank(s)	Blank(s)	Not a paired site	Positive histology	8481/3: Mucin-producing adenocarcinoma	8481/3: Mucin-producing adenocarcinoma	8440-8499: cystic, mucinous and serous neoplasms	XIf3 Carcinomas of appendix	Appendix	XI(f) Other and unspecified carcinomas	XI(f.3) Carcinomas of appendix	Not Brain	10.3 Fibromixoma and low grade mucinous adenocarcinoma of the appendix	Blank(s)	Regional	Blank(s)	Localized	Blank(s)	Blank(s)	Blank(s)	Blank(s)	Blank(s)	Blank(s)	Blank(s)	Blank(s)	Blank(s)	Blank(s)	Blank(s)	Blank(s)	Blank(s)	Blank(s)	Blank(s)	Blank(s)	Blank(s)
45-49 years	Male	2001	White	Non-Hispanic White	Appendix	Malignant	Appendix	Appendix	9.3.4.1.3 Appendix - other	Colon	C18.1-Appendix	181	8490	Malignant	Unknown	Blank(s)	Blank(s)	Not a paired site	Positive histology	8490/3: Signet ring cell carcinoma	8490/3: Signet ring cell carcinoma	8440-8499: cystic, mucinous and serous neoplasms	XIf3 Carcinomas of appendix	Appendix	XI(f) Other and unspecified carcinomas	XI(f.3) Carcinomas of appendix	Not Brain	10.1 Adenocarcinoma with variants of colon	Blank(s)	Localized	Blank(s)	Localized	Blank(s)	Blank(s)	Blank(s)	Blank(s)	Blank(s)	Blank(s)	Blank(s)	Blank(s)	Blank(s)	Blank(s)	Blank(s)	Blank(s)	Blank(s)	Blank(s)	Blank(s)	Blank(s)	Blank(s)
60-64 years	Female	2001	White	Non-Hispanic White	Appendix	Malignant	Appendix	Appendix	9.3.4.1.3 Appendix - other	Colon	C18.1-Appendix	181	8470	Malignant	Unknown	Blank(s)	Blank(s)	Not a paired site	Positive histology	8470/3: Mucinous cystadenocarcinoma, NOS	8470/3: Mucinous cystadenocarcinoma, NOS	8440-8499: cystic, mucinous and serous neoplasms	XIf3 Carcinomas of appendix	Appendix	X(d) Gonadal carcinomas	X(d) Gonadal carcinomas	Not Brain	69 Not Classified	Blank(s)	Distant	Blank(s)	Distant	Blank(s)	Blank(s)	Blank(s)	Blank(s)	Blank(s)	Blank(s)	Blank(s)	Blank(s)	Blank(s)	Blank(s)	Blank(s)	Blank(s)	Blank(s)	Blank(s)	Blank(s)	Blank(s)	Blank(s)
40-44 years	Male	2001	Black	Non-Hispanic Black	Appendix	Malignant	Appendix	Appendix	9.3.4.1.3 Appendix - other	Colon	C18.1-Appendix	181	8480	Malignant	Unknown	Blank(s)	Blank(s)	Not a paired site	Positive histology	8480/3: Mucinous adenocarcinoma	8480/3: Mucinous adenocarcinoma	8440-8499: cystic, mucinous and serous neoplasms	XIf3 Carcinomas of appendix	Appendix	XI(f) Other and unspecified carcinomas	XI(f.3) Carcinomas of appendix	Not Brain	10.3 Fibromixoma and low grade mucinous adenocarcinoma of the appendix	Blank(s)	Distant	Blank(s)	Distant	Blank(s)	Blank(s)	Blank(s)	Blank(s)	Blank(s)	Blank(s)	Blank(s)	Blank(s)	Blank(s)	Blank(s)	Blank(s)	Blank(s)	Blank(s)	Blank(s)	Blank(s)	Blank(s)	Blank(s)
45-49 years	Female	2001	White	Non-Hispanic White	Appendix	Malignant	Appendix	Appendix	9.3.4.1.3 Appendix - other	Colon	C18.1-Appendix	181	8481	Malignant	Moderately differentiated; Grade II	Blank(s)	Blank(s)	Not a paired site	Positive histology	8481/3: Mucin-producing adenocarcinoma	8481/3: Mucin-producing adenocarcinoma	8440-8499: cystic, mucinous and serous neoplasms	XIf3 Carcinomas of appendix	Appendix	XI(f) Other and unspecified carcinomas	XI(f.3) Carcinomas of appendix	Not Brain	10.3 Fibromixoma and low grade mucinous adenocarcinoma of the appendix	Blank(s)	Regional	Blank(s)	Regional	Blank(s)	Blank(s)	Blank(s)	Blank(s)	Blank(s)	Blank(s)	Blank(s)	Blank(s)	Blank(s)	Blank(s)	Blank(s)	Blank(s)	Blank(s)	Blank(s)	Blank(s)	Blank(s)	Blank(s)
50-54 years	Female	2001	White	Non-Hispanic White	Appendix	Malignant	Appendix	Appendix	9.3.4.1.3 Appendix - other	Colon	C18.1-Appendix	181	8470	Malignant	Well differentiated; Grade I	Blank(s)	Blank(s)	Not a paired site	Positive histology	8470/3: Mucinous cystadenocarcinoma, NOS	8470/3: Mucinous cystadenocarcinoma, NOS	8440-8499: cystic, mucinous and serous neoplasms	XIf3 Carcinomas of appendix	Appendix	X(d) Gonadal carcinomas	X(d) Gonadal carcinomas	Not Brain	69 Not Classified	Blank(s)	Distant	Blank(s)	Distant	Blank(s)	Blank(s)	Blank(s)	Blank(s)	Blank(s)	Blank(s)	Blank(s)	Blank(s)	Blank(s)	Blank(s)	Blank(s)	Blank(s)	Blank(s)	Blank(s)	Blank(s)	Blank(s)	Blank(s)
75-79 years	Male	2001	White	Non-Hispanic White	Appendix	Malignant	Appendix	Appendix	9.3.4.1.3 Appendix - other	Colon	C18.1-Appendix	181	8490	Malignant	Poorly differentiated; Grade III	Blank(s)	Blank(s)	Not a paired site	Positive histology	8490/3: Signet ring cell carcinoma	8490/3: Signet ring cell carcinoma	8440-8499: cystic, mucinous and serous neoplasms	XIf3 Carcinomas of appendix	Appendix	XI(f) Other and unspecified carcinomas	XI(f.3) Carcinomas of appendix	Not Brain	10.1 Adenocarcinoma with variants of colon	Blank(s)	Regional	Blank(s)	Regional	Blank(s)	Blank(s)	Blank(s)	Blank(s)	Blank(s)	Blank(s)	Blank(s)	Blank(s)	Blank(s)	Blank(s)	Blank(s)	Blank(s)	Blank(s)	Blank(s)	Blank(s)	Blank(s)	Blank(s)
45-49 years	Male	2001	Black	Non-Hispanic Black	Appendix	Malignant	Appendix	Appendix	9.3.4.1.3 Appendix - other	Colon	C18.1-Appendix	181	8481	Malignant	Well differentiated; Grade I	Blank(s)	Blank(s)	Not a paired site	Positive histology	8481/3: Mucin-producing adenocarcinoma	8481/3: Mucin-producing adenocarcinoma	8440-8499: cystic, mucinous and serous neoplasms	XIf3 Carcinomas of appendix	Appendix	XI(f) Other and unspecified carcinomas	XI(f.3) Carcinomas of appendix	Not Brain	10.3 Fibromixoma and low grade mucinous adenocarcinoma of the appendix	Blank(s)	Regional	Blank(s)	Regional	Blank(s)	Blank(s)	Blank(s)	Blank(s)	Blank(s)	Blank(s)	Blank(s)	Blank(s)	Blank(s)	Blank(s)	Blank(s)	Blank(s)	Blank(s)	Blank(s)	Blank(s)	Blank(s)	Blank(s)
45-49 years	Male	2001	White	Non-Hispanic White	Appendix	Malignant	Appendix	Appendix	9.3.4.1.3 Appendix - other	Colon	C18.1-Appendix	181	8480	Malignant	Unknown	Blank(s)	Blank(s)	Not a paired site	Positive histology	8480/3: Mucinous adenocarcinoma	8480/3: Mucinous adenocarcinoma	8440-8499: cystic, mucinous and serous neoplasms	XIf3 Carcinomas of appendix	Appendix	XI(f) Other and unspecified carcinomas	XI(f.3) Carcinomas of appendix	Not Brain	10.3 Fibromixoma and low grade mucinous adenocarcinoma of the appendix	Blank(s)	Regional	Blank(s)	Distant	Blank(s)	Blank(s)	Blank(s)	Blank(s)	Blank(s)	Blank(s)	Blank(s)	Blank(s)	Blank(s)	Blank(s)	Blank(s)	Blank(s)	Blank(s)	Blank(s)	Blank(s)	Blank(s)	Blank(s)
65-69 years	Male	2001	White	Non-Hispanic White	Appendix	Malignant	Appendix	Appendix	9.3.4.1.3 Appendix - other	Colon	C18.1-Appendix	181	8140	Malignant	Moderately differentiated; Grade II	Blank(s)	Blank(s)	Not a paired site	Positive histology	8140/3: Adenocarcinoma, NOS	8140/3: Adenocarcinoma, NOS	8140-8389: adenomas and adenocarcinomas	XIf3 Carcinomas of appendix	Appendix	XI(f) Other and unspecified carcinomas	XI(f.3) Carcinomas of appendix	Not Brain	10.1 Adenocarcinoma with variants of colon	Blank(s)	Distant	Blank(s)	Distant	Blank(s)	Blank(s)	Blank(s)	Blank(s)	Blank(s)	Blank(s)	Blank(s)	Blank(s)	Blank(s)	Blank(s)	Blank(s)	Blank(s)	Blank(s)	Blank(s)	Blank(s)	Blank(s)	Blank(s)
65-69 years	Male	2001	White	Non-Hispanic White	Appendix	Malignant	Appendix	Appendix	9.3.4.1.3 Appendix - other	Colon	C18.1-Appendix	181	8140	Malignant	Moderately differentiated; Grade II	Blank(s)	Blank(s)	Not a paired site	Positive histology	8140/3: Adenocarcinoma, NOS	8140/3: Adenocarcinoma, NOS	8140-8389: adenomas and adenocarcinomas	XIf3 Carcinomas of appendix	Appendix	XI(f) Other and unspecified carcinomas	XI(f.3) Carcinomas of appendix	Not Brain	10.1 Adenocarcinoma with variants of colon	Blank(s)	Localized	Blank(s)	Localized	Blank(s)	Blank(s)	Blank(s)	Blank(s)	Blank(s)	Blank(s)	Blank(s)	Blank(s)	Blank(s)	Blank(s)	Blank(s)	Blank(s)	Blank(s)	Blank(s)	Blank(s)	Blank(s)	Blank(s)
45-49 years	Male	2001	White	Non-Hispanic White	Appendix	Malignant	Appendix	Appendix	9.3.4.1.1 NET	Colon	C18.1-Appendix	181	8245	Malignant	Unknown	Blank(s)	Blank(s)	Not a paired site	Positive histology	8245/3: Adenocarcinoid tumor	8245/3: Adenocarcinoid tumor	8140-8389: adenomas and adenocarcinomas	XIf3 Carcinomas of appendix	Appendix	XI(f) Other and unspecified carcinomas	XI(f.3) Carcinomas of appendix	Not Brain	54.1 Well diff not functioning endocrine carc of pancreas and digestive tract	Blank(s)	Localized	Blank(s)	Localized	Blank(s)	Blank(s)	Blank(s)	Blank(s)	Blank(s)	Blank(s)	Blank(s)	Blank(s)	Blank(s)	Blank(s)	Blank(s)	Blank(s)	Blank(s)	Blank(s)	Blank(s)	Blank(s)	Blank(s)
50-54 years	Male	2001	White	Non-Hispanic White	Appendix	Malignant	Appendix	Appendix	9.3.4.1.3 Appendix - other	Colon	C18.1-Appendix	181	8490	Malignant	Poorly differentiated; Grade III	Blank(s)	Blank(s)	Not a paired site	Positive histology	8490/3: Signet ring cell carcinoma	8490/3: Signet ring cell carcinoma	8440-8499: cystic, mucinous and serous neoplasms	XIf3 Carcinomas of appendix	Appendix	XI(f) Other and unspecified carcinomas	XI(f.3) Carcinomas of appendix	Not Brain	10.1 Adenocarcinoma with variants of colon	Blank(s)	Regional	Blank(s)	Regional	Blank(s)	Blank(s)	Blank(s)	Blank(s)	Blank(s)	Blank(s)	Blank(s)	Blank(s)	Blank(s)	Blank(s)	Blank(s)	Blank(s)	Blank(s)	Blank(s)	Blank(s)	Blank(s)	Blank(s)
80-84 years	Female	2001	Black	Non-Hispanic Black	Appendix	Malignant	Appendix	Appendix	9.3.4.1.3 Appendix - other	Colon	C18.1-Appendix	181	8480	Malignant	Unknown	Blank(s)	Blank(s)	Not a paired site	Positive histology	8480/3: Mucinous adenocarcinoma	8480/3: Mucinous adenocarcinoma	8440-8499: cystic, mucinous and serous neoplasms	XIf3 Carcinomas of appendix	Appendix	XI(f) Other and unspecified carcinomas	XI(f.3) Carcinomas of appendix	Not Brain	10.3 Fibromixoma and low grade mucinous adenocarcinoma of the appendix	Blank(s)	Distant	Blank(s)	Distant	Blank(s)	Blank(s)	Blank(s)	Blank(s)	Blank(s)	Blank(s)	Blank(s)	Blank(s)	Blank(s)	Blank(s)	Blank(s)	Blank(s)	Blank(s)	Blank(s)	Blank(s)	Blank(s)	Blank(s)
40-44 years	Female	2001	Black	Non-Hispanic Black	Appendix	Malignant	Appendix	Appendix	9.3.4.1.1 NET	Colon	C18.1-Appendix	181	8245	Malignant	Unknown	Blank(s)	Blank(s)	Not a paired site	Positive histology	8245/3: Adenocarcinoid tumor	8245/3: Adenocarcinoid tumor	8140-8389: adenomas and adenocarcinomas	XIf3 Carcinomas of appendix	Appendix	XI(f) Other and unspecified carcinomas	XI(f.3) Carcinomas of appendix	Not Brain	54.1 Well diff not functioning endocrine carc of pancreas and digestive tract	Blank(s)	Distant	Blank(s)	Regional	Blank(s)	Blank(s)	Blank(s)	Blank(s)	Blank(s)	Blank(s)	Blank(s)	Blank(s)	Blank(s)	Blank(s)	Blank(s)	Blank(s)	Blank(s)	Blank(s)	Blank(s)	Blank(s)	Blank(s)
55-59 years	Female	2001	Black	Non-Hispanic Black	Appendix	Malignant	Appendix	Appendix	9.3.4.1.3 Appendix - other	Colon	C18.1-Appendix	181	8140	Malignant	Well differentiated; Grade I	Blank(s)	Blank(s)	Not a paired site	Positive histology	8140/3: Adenocarcinoma, NOS	8140/3: Adenocarcinoma, NOS	8140-8389: adenomas and adenocarcinomas	XIf3 Carcinomas of appendix	Appendix	XI(f) Other and unspecified carcinomas	XI(f.3) Carcinomas of appendix	Not Brain	10.1 Adenocarcinoma with variants of colon	Blank(s)	Localized	Blank(s)	Localized	Blank(s)	Blank(s)	Blank(s)	Blank(s)	Blank(s)	Blank(s)	Blank(s)	Blank(s)	Blank(s)	Blank(s)	Blank(s)	Blank(s)	Blank(s)	Blank(s)	Blank(s)	Blank(s)	Blank(s)
45-49 years	Male	2001	Black	Non-Hispanic Black	Appendix	Malignant	Appendix	Appendix	9.3.4.1.1 NET	Colon	C18.1-Appendix	181	8243	Malignant	Unknown	Blank(s)	Blank(s)	Not a paired site	Positive histology	8243/3: Goblet cell carcinoid	8243/3: Goblet cell carcinoid	8140-8389: adenomas and adenocarcinomas	XIf3 Carcinomas of appendix	Appendix	XI(f) Other and unspecified carcinomas	XI(f.3) Carcinomas of appendix	Not Brain	54.1 Well diff not functioning endocrine carc of pancreas and digestive tract	Blank(s)	Localized	Blank(s)	Localized	Blank(s)	Blank(s)	Blank(s)	Blank(s)	Blank(s)	Blank(s)	Blank(s)	Blank(s)	Blank(s)	Blank(s)	Blank(s)	Blank(s)	Blank(s)	Blank(s)	Blank(s)	Blank(s)	Blank(s)
75-79 years	Female	2001	Black	Non-Hispanic Black	Appendix	Malignant	Appendix	Appendix	9.3.4.1.1 NET	Colon	C18.1-Appendix	181	8245	Malignant	Unknown	Blank(s)	Blank(s)	Not a paired site	Positive histology	8245/3: Adenocarcinoid tumor	8245/3: Adenocarcinoid tumor	8140-8389: adenomas and adenocarcinomas	XIf3 Carcinomas of appendix	Appendix	XI(f) Other and unspecified carcinomas	XI(f.3) Carcinomas of appendix	Not Brain	54.1 Well diff not functioning endocrine carc of pancreas and digestive tract	Blank(s)	Regional	Blank(s)	Regional	Blank(s)	Blank(s)	Blank(s)	Blank(s)	Blank(s)	Blank(s)	Blank(s)	Blank(s)	Blank(s)	Blank(s)	Blank(s)	Blank(s)	Blank(s)	Blank(s)	Blank(s)	Blank(s)	Blank(s)
30-34 years	Male	2001	White	Non-Hispanic White	Appendix	Malignant	Appendix	Appendix	9.3.4.1.1 NET	Colon	C18.1-Appendix	181	8245	Malignant	Moderately differentiated; Grade II	Blank(s)	Blank(s)	Not a paired site	Positive histology	8245/3: Adenocarcinoid tumor	8245/3: Adenocarcinoid tumor	8140-8389: adenomas and adenocarcinomas	XIf3 Carcinomas of appendix	Appendix	XI(f) Other and unspecified carcinomas	XI(f.3) Carcinomas of appendix	Not Brain	54.1 Well diff not functioning endocrine carc of pancreas and digestive tract	Blank(s)	Localized	Blank(s)	Localized	Blank(s)	Blank(s)	Blank(s)	Blank(s)	Blank(s)	Blank(s)	Blank(s)	Blank(s)	Blank(s)	Blank(s)	Blank(s)	Blank(s)	Blank(s)	Blank(s)	Blank(s)	Blank(s)	Blank(s)
75-79 years	Female	2001	White	Non-Hispanic White	Appendix	Malignant	Appendix	Appendix	9.3.4.1.3 Appendix - other	Colon	C18.1-Appendix	181	8480	Malignant	Unknown	Blank(s)	Blank(s)	Not a paired site	Positive histology	8480/3: Mucinous adenocarcinoma	8480/3: Mucinous adenocarcinoma	8440-8499: cystic, mucinous and serous neoplasms	XIf3 Carcinomas of appendix	Appendix	XI(f) Other and unspecified carcinomas	XI(f.3) Carcinomas of appendix	Not Brain	10.3 Fibromixoma and low grade mucinous adenocarcinoma of the appendix	Blank(s)	Localized	Blank(s)	Localized	Blank(s)	Blank(s)	Blank(s)	Blank(s)	Blank(s)	Blank(s)	Blank(s)	Blank(s)	Blank(s)	Blank(s)	Blank(s)	Blank(s)	Blank(s)	Blank(s)	Blank(s)	Blank(s)	Blank(s)
50-54 years	Male	2001	White	Non-Hispanic White	Appendix	Malignant	Appendix	Appendix	9.3.4.1.1 NET	Colon	C18.1-Appendix	181	8243	Malignant	Unknown	Blank(s)	Blank(s)	Not a paired site	Positive histology	8243/3: Goblet cell carcinoid	8243/3: Goblet cell carcinoid	8140-8389: adenomas and adenocarcinomas	XIf3 Carcinomas of appendix	Appendix	XI(f) Other and unspecified carcinomas	XI(f.3) Carcinomas of appendix	Not Brain	54.1 Well diff not functioning endocrine carc of pancreas and digestive tract	Blank(s)	Regional	Blank(s)	Regional	Blank(s)	Blank(s)	Blank(s)	Blank(s)	Blank(s)	Blank(s)	Blank(s)	Blank(s)	Blank(s)	Blank(s)	Blank(s)	Blank(s)	Blank(s)	Blank(s)	Blank(s)	Blank(s)	Blank(s)
45-49 years	Male	2001	White	Non-Hispanic White	Appendix	Malignant	Appendix	Appendix	9.3.4.1.3 Appendix - other	Colon	C18.1-Appendix	181	8140	Malignant	Well differentiated; Grade I	Blank(s)	Blank(s)	Not a paired site	Positive histology	8140/3: Adenocarcinoma, NOS	8140/3: Adenocarcinoma, NOS	8140-8389: adenomas and adenocarcinomas	XIf3 Carcinomas of appendix	Appendix	XI(f) Other and unspecified carcinomas	XI(f.3) Carcinomas of appendix	Not Brain	10.1 Adenocarcinoma with variants of colon	Blank(s)	Localized	Blank(s)	Localized	Blank(s)	Blank(s)	Blank(s)	Blank(s)	Blank(s)	Blank(s)	Blank(s)	Blank(s)	Blank(s)	Blank(s)	Blank(s)	Blank(s)	Blank(s)	Blank(s)	Blank(s)	Blank(s)	Blank(s)
45-49 years	Female	2001	Black	Non-Hispanic Black	Appendix	Malignant	Appendix	Appendix	9.3.4.1.1 NET	Colon	C18.1-Appendix	181	8245	Malignant	Poorly differentiated; Grade III	Blank(s)	Blank(s)	Not a paired site	Positive histology	8245/3: Adenocarcinoid tumor	8245/3: Adenocarcinoid tumor	8140-8389: adenomas and adenocarcinomas	XIf3 Carcinomas of appendix	Appendix	XI(f) Other and unspecified carcinomas	XI(f.3) Carcinomas of appendix	Not Brain	54.1 Well diff not functioning endocrine carc of pancreas and digestive tract	Blank(s)	Distant	Blank(s)	Distant	Blank(s)	Blank(s)	Blank(s)	Blank(s)	Blank(s)	Blank(s)	Blank(s)	Blank(s)	Blank(s)	Blank(s)	Blank(s)	Blank(s)	Blank(s)	Blank(s)	Blank(s)	Blank(s)	Blank(s)
45-49 years	Female	2001	Asian or Pacific Islander	Non-Hispanic Asian or Pacific Islander	Appendix	Malignant	Appendix	Appendix	9.3.4.1.3 Appendix - other	Colon	C18.1-Appendix	181	8490	Malignant	Poorly differentiated; Grade III	Blank(s)	Blank(s)	Not a paired site	Positive histology	8490/3: Signet ring cell carcinoma	8490/3: Signet ring cell carcinoma	8440-8499: cystic, mucinous and serous neoplasms	XIf3 Carcinomas of appendix	Appendix	XI(f) Other and unspecified carcinomas	XI(f.3) Carcinomas of appendix	Not Brain	10.1 Adenocarcinoma with variants of colon	Blank(s)	Distant	Blank(s)	Distant	Blank(s)	Blank(s)	Blank(s)	Blank(s)	Blank(s)	Blank(s)	Blank(s)	Blank(s)	Blank(s)	Blank(s)	Blank(s)	Blank(s)	Blank(s)	Blank(s)	Blank(s)	Blank(s)	Blank(s)
75-79 years	Male	2001	White	Non-Hispanic White	Appendix	Malignant	Appendix	Appendix	9.3.4.1.3 Appendix - other	Colon	C18.1-Appendix	181	8140	Malignant	Unknown	Blank(s)	Blank(s)	Not a paired site	Positive histology	8140/3: Adenocarcinoma, NOS	8140/3: Adenocarcinoma, NOS	8140-8389: adenomas and adenocarcinomas	XIf3 Carcinomas of appendix	Appendix	XI(f) Other and unspecified carcinomas	XI(f.3) Carcinomas of appendix	Not Brain	10.1 Adenocarcinoma with variants of colon	Blank(s)	Distant	Blank(s)	Distant	Blank(s)	Blank(s)	Blank(s)	Blank(s)	Blank(s)	Blank(s)	Blank(s)	Blank(s)	Blank(s)	Blank(s)	Blank(s)	Blank(s)	Blank(s)	Blank(s)	Blank(s)	Blank(s)	Blank(s)
70-74 years	Male	2001	Asian or Pacific Islander	Non-Hispanic Asian or Pacific Islander	Appendix	Malignant	Appendix	Appendix	9.3.4.1.3 Appendix - other	Colon	C18.1-Appendix	181	8480	Malignant	Well differentiated; Grade I	Blank(s)	Blank(s)	Not a paired site	Positive histology	8480/3: Mucinous adenocarcinoma	8480/3: Mucinous adenocarcinoma	8440-8499: cystic, mucinous and serous neoplasms	XIf3 Carcinomas of appendix	Appendix	XI(f) Other and unspecified carcinomas	XI(f.3) Carcinomas of appendix	Not Brain	10.3 Fibromixoma and low grade mucinous adenocarcinoma of the appendix	Blank(s)	Distant	Blank(s)	Distant	Blank(s)	Blank(s)	Blank(s)	Blank(s)	Blank(s)	Blank(s)	Blank(s)	Blank(s)	Blank(s)	Blank(s)	Blank(s)	Blank(s)	Blank(s)	Blank(s)	Blank(s)	Blank(s)	Blank(s)
50-54 years	Male	2001	White	Non-Hispanic White	Appendix	Malignant	Appendix	Appendix	9.3.4.1.3 Appendix - other	Colon	C18.1-Appendix	181	8470	Malignant	Moderately differentiated; Grade II	Blank(s)	Blank(s)	Not a paired site	Positive histology	8470/3: Mucinous cystadenocarcinoma, NOS	8470/3: Mucinous cystadenocarcinoma, NOS	8440-8499: cystic, mucinous and serous neoplasms	XIf3 Carcinomas of appendix	Appendix	X(d) Gonadal carcinomas	X(d) Gonadal carcinomas	Not Brain	69 Not Classified	Blank(s)	Distant	Blank(s)	Distant	Blank(s)	Blank(s)	Blank(s)	Blank(s)	Blank(s)	Blank(s)	Blank(s)	Blank(s)	Blank(s)	Blank(s)	Blank(s)	Blank(s)	Blank(s)	Blank(s)	Blank(s)	Blank(s)	Blank(s)
60-64 years	Female	2001	White	Non-Hispanic White	Appendix	Malignant	Appendix	Appendix	9.3.4.1.1 NET	Colon	C18.1-Appendix	181	8245	Malignant	Unknown	Blank(s)	Blank(s)	Not a paired site	Positive histology	8245/3: Adenocarcinoid tumor	8245/3: Adenocarcinoid tumor	8140-8389: adenomas and adenocarcinomas	XIf3 Carcinomas of appendix	Appendix	XI(f) Other and unspecified carcinomas	XI(f.3) Carcinomas of appendix	Not Brain	54.1 Well diff not functioning endocrine carc of pancreas and digestive tract	Blank(s)	Distant	Blank(s)	Distant	Blank(s)	Blank(s)	Blank(s)	Blank(s)	Blank(s)	Blank(s)	Blank(s)	Blank(s)	Blank(s)	Blank(s)	Blank(s)	Blank(s)	Blank(s)	Blank(s)	Blank(s)	Blank(s)	Blank(s)
65-69 years	Male	2001	White	Non-Hispanic White	Appendix	Malignant	Appendix	Appendix	9.3.4.1.3 Appendix - other	Colon	C18.1-Appendix	181	8480	Malignant	Unknown	Blank(s)	Blank(s)	Not a paired site	Positive histology	8480/3: Mucinous adenocarcinoma	8480/3: Mucinous adenocarcinoma	8440-8499: cystic, mucinous and serous neoplasms	XIf3 Carcinomas of appendix	Appendix	XI(f) Other and unspecified carcinomas	XI(f.3) Carcinomas of appendix	Not Brain	10.3 Fibromixoma and low grade mucinous adenocarcinoma of the appendix	Blank(s)	Unknown/unstaged	Blank(s)	Unstaged	Blank(s)	Blank(s)	Blank(s)	Blank(s)	Blank(s)	Blank(s)	Blank(s)	Blank(s)	Blank(s)	Blank(s)	Blank(s)	Blank(s)	Blank(s)	Blank(s)	Blank(s)	Blank(s)	Blank(s)
70-74 years	Male	2001	White	Non-Hispanic White	Appendix	Malignant	Appendix	Appendix	9.3.4.1.3 Appendix - other	Colon	C18.1-Appendix	181	8480	Malignant	Unknown	Blank(s)	Blank(s)	Not a paired site	Positive histology	8480/3: Mucinous adenocarcinoma	8480/3: Mucinous adenocarcinoma	8440-8499: cystic, mucinous and serous neoplasms	XIf3 Carcinomas of appendix	Appendix	XI(f) Other and unspecified carcinomas	XI(f.3) Carcinomas of appendix	Not Brain	10.3 Fibromixoma and low grade mucinous adenocarcinoma of the appendix	Blank(s)	Distant	Blank(s)	Distant	Blank(s)	Blank(s)	Blank(s)	Blank(s)	Blank(s)	Blank(s)	Blank(s)	Blank(s)	Blank(s)	Blank(s)	Blank(s)	Blank(s)	Blank(s)	Blank(s)	Blank(s)	Blank(s)	Blank(s)
40-44 years	Female	2001	White	Non-Hispanic White	Appendix	Malignant	Appendix	Appendix	9.3.4.1.3 Appendix - other	Colon	C18.1-Appendix	181	8481	Malignant	Moderately differentiated; Grade II	Blank(s)	Blank(s)	Not a paired site	Positive histology	8481/3: Mucin-producing adenocarcinoma	8481/3: Mucin-producing adenocarcinoma	8440-8499: cystic, mucinous and serous neoplasms	XIf3 Carcinomas of appendix	Appendix	XI(f) Other and unspecified carcinomas	XI(f.3) Carcinomas of appendix	Not Brain	10.3 Fibromixoma and low grade mucinous adenocarcinoma of the appendix	Blank(s)	Distant	Blank(s)	Distant	Blank(s)	Blank(s)	Blank(s)	Blank(s)	Blank(s)	Blank(s)	Blank(s)	Blank(s)	Blank(s)	Blank(s)	Blank(s)	Blank(s)	Blank(s)	Blank(s)	Blank(s)	Blank(s)	Blank(s)
80-84 years	Female	2001	Asian or Pacific Islander	Non-Hispanic Asian or Pacific Islander	Appendix	Malignant	Appendix	Appendix	9.3.4.1.3 Appendix - other	Colon	C18.1-Appendix	181	8480	Malignant	Moderately differentiated; Grade II	Blank(s)	Blank(s)	Not a paired site	Positive histology	8480/3: Mucinous adenocarcinoma	8480/3: Mucinous adenocarcinoma	8440-8499: cystic, mucinous and serous neoplasms	XIf3 Carcinomas of appendix	Appendix	XI(f) Other and unspecified carcinomas	XI(f.3) Carcinomas of appendix	Not Brain	10.3 Fibromixoma and low grade mucinous adenocarcinoma of the appendix	Blank(s)	Distant	Blank(s)	Distant	Blank(s)	Blank(s)	Blank(s)	Blank(s)	Blank(s)	Blank(s)	Blank(s)	Blank(s)	Blank(s)	Blank(s)	Blank(s)	Blank(s)	Blank(s)	Blank(s)	Blank(s)	Blank(s)	Blank(s)
75-79 years	Female	2001	White	Non-Hispanic White	Appendix	Malignant	Appendix	Appendix	9.3.4.1.3 Appendix - other	Colon	C18.1-Appendix	181	8480	Malignant	Unknown	Blank(s)	Blank(s)	Not a paired site	Positive histology	8480/3: Mucinous adenocarcinoma	8480/3: Mucinous adenocarcinoma	8440-8499: cystic, mucinous and serous neoplasms	XIf3 Carcinomas of appendix	Appendix	XI(f) Other and unspecified carcinomas	XI(f.3) Carcinomas of appendix	Not Brain	10.3 Fibromixoma and low grade mucinous adenocarcinoma of the appendix	Blank(s)	Distant	Blank(s)	Distant	Blank(s)	Blank(s)	Blank(s)	Blank(s)	Blank(s)	Blank(s)	Blank(s)	Blank(s)	Blank(s)	Blank(s)	Blank(s)	Blank(s)	Blank(s)	Blank(s)	Blank(s)	Blank(s)	Blank(s)
75-79 years	Female	2001	Black	Non-Hispanic Black	Appendix	Malignant	Appendix	Appendix	9.3.4.1.3 Appendix - other	Colon	C18.1-Appendix	181	8480	Malignant	Unknown	Blank(s)	Blank(s)	Not a paired site	Positive histology	8480/3: Mucinous adenocarcinoma	8480/3: Mucinous adenocarcinoma	8440-8499: cystic, mucinous and serous neoplasms	XIf3 Carcinomas of appendix	Appendix	XI(f) Other and unspecified carcinomas	XI(f.3) Carcinomas of appendix	Not Brain	10.3 Fibromixoma and low grade mucinous adenocarcinoma of the appendix	Blank(s)	Distant	Blank(s)	Distant	Blank(s)	Blank(s)	Blank(s)	Blank(s)	Blank(s)	Blank(s)	Blank(s)	Blank(s)	Blank(s)	Blank(s)	Blank(s)	Blank(s)	Blank(s)	Blank(s)	Blank(s)	Blank(s)	Blank(s)
60-64 years	Male	2001	White	Hispanic (All Races)	Appendix	Malignant	Appendix	Appendix	9.3.4.1.3 Appendix - other	Colon	C18.1-Appendix	181	8480	Malignant	Unknown	Blank(s)	Blank(s)	Not a paired site	Positive histology	8480/3: Mucinous adenocarcinoma	8480/3: Mucinous adenocarcinoma	8440-8499: cystic, mucinous and serous neoplasms	XIf3 Carcinomas of appendix	Appendix	XI(f) Other and unspecified carcinomas	XI(f.3) Carcinomas of appendix	Not Brain	10.3 Fibromixoma and low grade mucinous adenocarcinoma of the appendix	Blank(s)	Distant	Blank(s)	Distant	Blank(s)	Blank(s)	Blank(s)	Blank(s)	Blank(s)	Blank(s)	Blank(s)	Blank(s)	Blank(s)	Blank(s)	Blank(s)	Blank(s)	Blank(s)	Blank(s)	Blank(s)	Blank(s)	Blank(s)
60-64 years	Female	2001	Black	Non-Hispanic Black	Appendix	Malignant	Appendix	Appendix	9.3.4.1.1 NET	Colon	C18.1-Appendix	181	8245	Malignant	Unknown	Blank(s)	Blank(s)	Not a paired site	Positive histology	8245/3: Adenocarcinoid tumor	8245/3: Adenocarcinoid tumor	8140-8389: adenomas and adenocarcinomas	XIf3 Carcinomas of appendix	Appendix	XI(f) Other and unspecified carcinomas	XI(f.3) Carcinomas of appendix	Not Brain	54.1 Well diff not functioning endocrine carc of pancreas and digestive tract	Blank(s)	Localized	Blank(s)	Localized	Blank(s)	Blank(s)	Blank(s)	Blank(s)	Blank(s)	Blank(s)	Blank(s)	Blank(s)	Blank(s)	Blank(s)	Blank(s)	Blank(s)	Blank(s)	Blank(s)	Blank(s)	Blank(s)	Blank(s)
45-49 years	Male	2001	White	Non-Hispanic White	Appendix	Malignant	Appendix	Appendix	9.3.4.1.3 Appendix - other	Colon	C18.1-Appendix	181	8210	Malignant	Moderately differentiated; Grade II	Blank(s)	Blank(s)	Not a paired site	Positive histology	8210/3: Adenocarcinoma in adenomatous polyp	8210/3: Adenocarcinoma in adenomatous polyp	8140-8389: adenomas and adenocarcinomas	XIf3 Carcinomas of appendix	Appendix	XI(f) Other and unspecified carcinomas	XI(f.3) Carcinomas of appendix	Not Brain	10.1 Adenocarcinoma with variants of colon	Blank(s)	Localized	Blank(s)	Localized	Blank(s)	Blank(s)	Blank(s)	Blank(s)	Blank(s)	Blank(s)	Blank(s)	Blank(s)	Blank(s)	Blank(s)	Blank(s)	Blank(s)	Blank(s)	Blank(s)	Blank(s)	Blank(s)	Blank(s)
45-49 years	Female	2001	White	Non-Hispanic White	Appendix	Malignant	Appendix	Appendix	9.3.4.1.3 Appendix - other	Colon	C18.1-Appendix	181	8140	Malignant	Unknown	Blank(s)	Blank(s)	Not a paired site	Positive histology	8140/3: Adenocarcinoma, NOS	8140/3: Adenocarcinoma, NOS	8140-8389: adenomas and adenocarcinomas	XIf3 Carcinomas of appendix	Appendix	XI(f) Other and unspecified carcinomas	XI(f.3) Carcinomas of appendix	Not Brain	10.1 Adenocarcinoma with variants of colon	Blank(s)	Localized	Blank(s)	Localized	Blank(s)	Blank(s)	Blank(s)	Blank(s)	Blank(s)	Blank(s)	Blank(s)	Blank(s)	Blank(s)	Blank(s)	Blank(s)	Blank(s)	Blank(s)	Blank(s)	Blank(s)	Blank(s)	Blank(s)
80-84 years	Male	2001	Asian or Pacific Islander	Non-Hispanic Asian or Pacific Islander	Appendix	Malignant	Appendix	Appendix	9.3.4.1.3 Appendix - other	Colon	C18.1-Appendix	181	8480	Malignant	Poorly differentiated; Grade III	Blank(s)	Blank(s)	Not a paired site	Positive histology	8480/3: Mucinous adenocarcinoma	8480/3: Mucinous adenocarcinoma	8440-8499: cystic, mucinous and serous neoplasms	XIf3 Carcinomas of appendix	Appendix	XI(f) Other and unspecified carcinomas	XI(f.3) Carcinomas of appendix	Not Brain	10.3 Fibromixoma and low grade mucinous adenocarcinoma of the appendix	Blank(s)	Distant	Blank(s)	Distant	Blank(s)	Blank(s)	Blank(s)	Blank(s)	Blank(s)	Blank(s)	Blank(s)	Blank(s)	Blank(s)	Blank(s)	Blank(s)	Blank(s)	Blank(s)	Blank(s)	Blank(s)	Blank(s)	Blank(s)
80-84 years	Female	2001	White	Non-Hispanic White	Appendix	Malignant	Appendix	Appendix	9.3.4.1.1 NET	Colon	C18.1-Appendix	181	8245	Malignant	Poorly differentiated; Grade III	Blank(s)	Blank(s)	Not a paired site	Positive histology	8245/3: Adenocarcinoid tumor	8245/3: Adenocarcinoid tumor	8140-8389: adenomas and adenocarcinomas	XIf3 Carcinomas of appendix	Appendix	XI(f) Other and unspecified carcinomas	XI(f.3) Carcinomas of appendix	Not Brain	54.1 Well diff not functioning endocrine carc of pancreas and digestive tract	Blank(s)	Distant	Blank(s)	Distant	Blank(s)	Blank(s)	Blank(s)	Blank(s)	Blank(s)	Blank(s)	Blank(s)	Blank(s)	Blank(s)	Blank(s)	Blank(s)	Blank(s)	Blank(s)	Blank(s)	Blank(s)	Blank(s)	Blank(s)
65-69 years	Male	2001	White	Non-Hispanic White	Appendix	Malignant	Appendix	Appendix	9.3.4.1.3 Appendix - other	Colon	C18.1-Appendix	181	8140	Malignant	Moderately differentiated; Grade II	Blank(s)	Blank(s)	Not a paired site	Positive histology	8140/3: Adenocarcinoma, NOS	8140/3: Adenocarcinoma, NOS	8140-8389: adenomas and adenocarcinomas	XIf3 Carcinomas of appendix	Appendix	XI(f) Other and unspecified carcinomas	XI(f.3) Carcinomas of appendix	Not Brain	10.1 Adenocarcinoma with variants of colon	Blank(s)	Localized	Blank(s)	Localized	Blank(s)	Blank(s)	Blank(s)	Blank(s)	Blank(s)	Blank(s)	Blank(s)	Blank(s)	Blank(s)	Blank(s)	Blank(s)	Blank(s)	Blank(s)	Blank(s)	Blank(s)	Blank(s)	Blank(s)
70-74 years	Female	2001	Black	Non-Hispanic Black	Appendix	Malignant	Appendix	Appendix	9.3.4.1.3 Appendix - other	Colon	C18.1-Appendix	181	8140	Malignant	Well differentiated; Grade I	Blank(s)	Blank(s)	Not a paired site	Positive histology	8140/3: Adenocarcinoma, NOS	8140/3: Adenocarcinoma, NOS	8140-8389: adenomas and adenocarcinomas	XIf3 Carcinomas of appendix	Appendix	XI(f) Other and unspecified carcinomas	XI(f.3) Carcinomas of appendix	Not Brain	10.1 Adenocarcinoma with variants of colon	Blank(s)	Localized	Blank(s)	Localized	Blank(s)	Blank(s)	Blank(s)	Blank(s)	Blank(s)	Blank(s)	Blank(s)	Blank(s)	Blank(s)	Blank(s)	Blank(s)	Blank(s)	Blank(s)	Blank(s)	Blank(s)	Blank(s)	Blank(s)
70-74 years	Female	2001	Asian or Pacific Islander	Non-Hispanic Asian or Pacific Islander	Appendix	Malignant	Appendix	Appendix	9.3.4.1.3 Appendix - other	Colon	C18.1-Appendix	181	8480	Malignant	Well differentiated; Grade I	Blank(s)	Blank(s)	Not a paired site	Positive histology	8480/3: Mucinous adenocarcinoma	8480/3: Mucinous adenocarcinoma	8440-8499: cystic, mucinous and serous neoplasms	XIf3 Carcinomas of appendix	Appendix	XI(f) Other and unspecified carcinomas	XI(f.3) Carcinomas of appendix	Not Brain	10.3 Fibromixoma and low grade mucinous adenocarcinoma of the appendix	Blank(s)	Distant	Blank(s)	Distant	Blank(s)	Blank(s)	Blank(s)	Blank(s)	Blank(s)	Blank(s)	Blank(s)	Blank(s)	Blank(s)	Blank(s)	Blank(s)	Blank(s)	Blank(s)	Blank(s)	Blank(s)	Blank(s)	Blank(s)
70-74 years	Female	2001	White	Non-Hispanic White	Appendix	Malignant	Appendix	Appendix	9.3.4.1.3 Appendix - other	Colon	C18.1-Appendix	181	8470	Malignant	Moderately differentiated; Grade II	Blank(s)	Blank(s)	Not a paired site	Positive histology	8470/3: Mucinous cystadenocarcinoma, NOS	8470/3: Mucinous cystadenocarcinoma, NOS	8440-8499: cystic, mucinous and serous neoplasms	XIf3 Carcinomas of appendix	Appendix	X(d) Gonadal carcinomas	X(d) Gonadal carcinomas	Not Brain	69 Not Classified	Blank(s)	Localized	Blank(s)	Localized	Blank(s)	Blank(s)	Blank(s)	Blank(s)	Blank(s)	Blank(s)	Blank(s)	Blank(s)	Blank(s)	Blank(s)	Blank(s)	Blank(s)	Blank(s)	Blank(s)	Blank(s)	Blank(s)	Blank(s)
45-49 years	Female	2001	White	Non-Hispanic White	Appendix	Malignant	Appendix	Appendix	9.3.4.1.3 Appendix - other	Colon	C18.1-Appendix	181	8470	Malignant	Unknown	Blank(s)	Blank(s)	Not a paired site	Positive histology	8470/3: Mucinous cystadenocarcinoma, NOS	8470/3: Mucinous cystadenocarcinoma, NOS	8440-8499: cystic, mucinous and serous neoplasms	XIf3 Carcinomas of appendix	Appendix	X(d) Gonadal carcinomas	X(d) Gonadal carcinomas	Not Brain	69 Not Classified	Blank(s)	Distant	Blank(s)	Distant	Blank(s)	Blank(s)	Blank(s)	Blank(s)	Blank(s)	Blank(s)	Blank(s)	Blank(s)	Blank(s)	Blank(s)	Blank(s)	Blank(s)	Blank(s)	Blank(s)	Blank(s)	Blank(s)	Blank(s)
80-84 years	Male	2001	Asian or Pacific Islander	Non-Hispanic Asian or Pacific Islander	Appendix	Malignant	Appendix	Appendix	9.3.4.1.3 Appendix - other	Colon	C18.1-Appendix	181	8140	Malignant	Moderately differentiated; Grade II	Blank(s)	Blank(s)	Not a paired site	Positive histology	8140/3: Adenocarcinoma, NOS	8140/3: Adenocarcinoma, NOS	8140-8389: adenomas and adenocarcinomas	XIf3 Carcinomas of appendix	Appendix	XI(f) Other and unspecified carcinomas	XI(f.3) Carcinomas of appendix	Not Brain	10.1 Adenocarcinoma with variants of colon	Blank(s)	Distant	Blank(s)	Distant	Blank(s)	Blank(s)	Blank(s)	Blank(s)	Blank(s)	Blank(s)	Blank(s)	Blank(s)	Blank(s)	Blank(s)	Blank(s)	Blank(s)	Blank(s)	Blank(s)	Blank(s)	Blank(s)	Blank(s)
55-59 years	Female	2001	White	Non-Hispanic White	Appendix	Malignant	Appendix	Appendix	9.3.4.1.3 Appendix - other	Colon	C18.1-Appendix	181	8470	Malignant	Moderately differentiated; Grade II	Blank(s)	Blank(s)	Not a paired site	Positive histology	8470/3: Mucinous cystadenocarcinoma, NOS	8470/3: Mucinous cystadenocarcinoma, NOS	8440-8499: cystic, mucinous and serous neoplasms	XIf3 Carcinomas of appendix	Appendix	X(d) Gonadal carcinomas	X(d) Gonadal carcinomas	Not Brain	69 Not Classified	Blank(s)	Distant	Blank(s)	Distant	Blank(s)	Blank(s)	Blank(s)	Blank(s)	Blank(s)	Blank(s)	Blank(s)	Blank(s)	Blank(s)	Blank(s)	Blank(s)	Blank(s)	Blank(s)	Blank(s)	Blank(s)	Blank(s)	Blank(s)
65-69 years	Female	2001	White	Non-Hispanic White	Appendix	Malignant	Appendix	Appendix	9.3.4.1.3 Appendix - other	Colon	C18.1-Appendix	181	8481	Malignant	Unknown	Blank(s)	Blank(s)	Not a paired site	Positive histology	8481/3: Mucin-producing adenocarcinoma	8481/3: Mucin-producing adenocarcinoma	8440-8499: cystic, mucinous and serous neoplasms	XIf3 Carcinomas of appendix	Appendix	XI(f) Other and unspecified carcinomas	XI(f.3) Carcinomas of appendix	Not Brain	10.3 Fibromixoma and low grade mucinous adenocarcinoma of the appendix	Blank(s)	Distant	Blank(s)	Distant	Blank(s)	Blank(s)	Blank(s)	Blank(s)	Blank(s)	Blank(s)	Blank(s)	Blank(s)	Blank(s)	Blank(s)	Blank(s)	Blank(s)	Blank(s)	Blank(s)	Blank(s)	Blank(s)	Blank(s)
65-69 years	Female	2018	Asian or Pacific Islander	Non-Hispanic Asian or Pacific Islander	Appendix	Malignant	Blank(s)	Appendix	9.3.4.1.3 Appendix - other	Colon	C18.1-Appendix	181	8480	Malignant	Blank(s)	9	2	Not a paired site	Positive histology	8480/3: Mucinous adenocarcinoma	8480/3: Mucinous adenocarcinoma	8440-8499: cystic, mucinous and serous neoplasms	XIf3 Carcinomas of appendix	Appendix	XI(f) Other and unspecified carcinomas	XI(f.3) Carcinomas of appendix	Not Brain	10.3 Fibromixoma and low grade mucinous adenocarcinoma of the appendix	Regional	Blank(s)	Blank(s)	Blank(s)	Blank(s)	Blank(s)	Blank(s)	Blank(s)	Blank(s)	Blank(s)	Blank(s)	Blank(s)	Blank(s)	Blank(s)	Blank(s)	Blank(s)	Blank(s)	Blank(s)	Blank(s)	Blank(s)	Blank(s)
60-64 years	Female	2018	White	Non-Hispanic White	Appendix	Malignant	Blank(s)	Appendix	9.3.4.1.3 Appendix - other	Colon	C18.1-Appendix	181	8480	Malignant	Blank(s)	9	3	Not a paired site	Positive histology	8480/3: Mucinous adenocarcinoma	8480/3: Mucinous adenocarcinoma	8440-8499: cystic, mucinous and serous neoplasms	XIf3 Carcinomas of appendix	Appendix	XI(f) Other and unspecified carcinomas	XI(f.3) Carcinomas of appendix	Not Brain	10.3 Fibromixoma and low grade mucinous adenocarcinoma of the appendix	Distant	Blank(s)	Blank(s)	Blank(s)	Blank(s)	Blank(s)	Blank(s)	Blank(s)	Blank(s)	Blank(s)	Blank(s)	Blank(s)	Blank(s)	Blank(s)	Blank(s)	Blank(s)	Blank(s)	Blank(s)	Blank(s)	Blank(s)	Blank(s)
45-49 years	Male	2018	Asian or Pacific Islander	Non-Hispanic Asian or Pacific Islander	Appendix	Malignant	Blank(s)	Appendix	9.3.4.1.3 Appendix - other	Colon	C18.1-Appendix	181	8140	Malignant	Blank(s)	9	2	Not a paired site	Positive histology	8140/3: Adenocarcinoma, NOS	8140/3: Adenocarcinoma, NOS	8140-8389: adenomas and adenocarcinomas	XIf3 Carcinomas of appendix	Appendix	XI(f) Other and unspecified carcinomas	XI(f.3) Carcinomas of appendix	Not Brain	10.1 Adenocarcinoma with variants of colon	Localized	Blank(s)	Blank(s)	Blank(s)	Blank(s)	Blank(s)	Blank(s)	Blank(s)	Blank(s)	Blank(s)	Blank(s)	Blank(s)	Blank(s)	Blank(s)	Blank(s)	Blank(s)	Blank(s)	Blank(s)	Blank(s)	Blank(s)	Blank(s)
75-79 years	Female	2018	White	Non-Hispanic White	Appendix	Malignant	Blank(s)	Appendix	9.3.4.1.1 NET	Colon	C18.1-Appendix	181	8243	Malignant	Blank(s)	9	9	Not a paired site	Positive histology	8243/3: Goblet cell carcinoid	8243/3: Goblet cell carcinoid	8140-8389: adenomas and adenocarcinomas	XIf3 Carcinomas of appendix	Appendix	XI(f) Other and unspecified carcinomas	XI(f.3) Carcinomas of appendix	Not Brain	54.1 Well diff not functioning endocrine carc of pancreas and digestive tract	Regional	Blank(s)	Blank(s)	Blank(s)	Blank(s)	Blank(s)	Blank(s)	Blank(s)	Blank(s)	Blank(s)	Blank(s)	Blank(s)	Blank(s)	Blank(s)	Blank(s)	Blank(s)	Blank(s)	Blank(s)	Blank(s)	Blank(s)	Blank(s)
70-74 years	Female	2018	White	Non-Hispanic White	Appendix	Malignant	Blank(s)	Appendix	9.3.4.1.3 Appendix - other	Colon	C18.1-Appendix	181	8490	Malignant	Blank(s)	9	3	Not a paired site	Positive histology	8490/3: Signet ring cell carcinoma	8490/3: Signet ring cell carcinoma	8440-8499: cystic, mucinous and serous neoplasms	XIf3 Carcinomas of appendix	Appendix	XI(f) Other and unspecified carcinomas	XI(f.3) Carcinomas of appendix	Not Brain	10.1 Adenocarcinoma with variants of colon	Distant	Blank(s)	Blank(s)	Blank(s)	Blank(s)	Blank(s)	Blank(s)	Blank(s)	Blank(s)	Blank(s)	Blank(s)	Blank(s)	Blank(s)	Blank(s)	Blank(s)	Blank(s)	Blank(s)	Blank(s)	Blank(s)	Blank(s)	Blank(s)
50-54 years	Female	2018	White	Non-Hispanic White	Appendix	Malignant	Blank(s)	Appendix	9.3.4.1.3 Appendix - other	Colon	C18.1-Appendix	181	8480	Malignant	Blank(s)	9	2	Not a paired site	Positive histology	8480/3: Mucinous adenocarcinoma	8480/3: Mucinous adenocarcinoma	8440-8499: cystic, mucinous and serous neoplasms	XIf3 Carcinomas of appendix	Appendix	XI(f) Other and unspecified carcinomas	XI(f.3) Carcinomas of appendix	Not Brain	10.3 Fibromixoma and low grade mucinous adenocarcinoma of the appendix	Distant	Blank(s)	Blank(s)	Blank(s)	Blank(s)	Blank(s)	Blank(s)	Blank(s)	Blank(s)	Blank(s)	Blank(s)	Blank(s)	Blank(s)	Blank(s)	Blank(s)	Blank(s)	Blank(s)	Blank(s)	Blank(s)	Blank(s)	Blank(s)
70-74 years	Male	2018	Asian or Pacific Islander	Non-Hispanic Asian or Pacific Islander	Appendix	Malignant	Blank(s)	Appendix	9.3.4.1.3 Appendix - other	Colon	C18.1-Appendix	181	8140	Malignant	Blank(s)	9	3	Not a paired site	Positive histology	8140/3: Adenocarcinoma, NOS	8140/3: Adenocarcinoma, NOS	8140-8389: adenomas and adenocarcinomas	XIf3 Carcinomas of appendix	Appendix	XI(f) Other and unspecified carcinomas	XI(f.3) Carcinomas of appendix	Not Brain	10.1 Adenocarcinoma with variants of colon	Localized	Blank(s)	Blank(s)	Blank(s)	Blank(s)	Blank(s)	Blank(s)	Blank(s)	Blank(s)	Blank(s)	Blank(s)	Blank(s)	Blank(s)	Blank(s)	Blank(s)	Blank(s)	Blank(s)	Blank(s)	Blank(s)	Blank(s)	Blank(s)
75-79 years	Female	2018	White	Non-Hispanic White	Appendix	Malignant	Blank(s)	Appendix	9.3.4.1.3 Appendix - other	Colon	C18.1-Appendix	181	8480	Malignant	Blank(s)	9	3	Not a paired site	Positive histology	8480/3: Mucinous adenocarcinoma	8480/3: Mucinous adenocarcinoma	8440-8499: cystic, mucinous and serous neoplasms	XIf3 Carcinomas of appendix	Appendix	XI(f) Other and unspecified carcinomas	XI(f.3) Carcinomas of appendix	Not Brain	10.3 Fibromixoma and low grade mucinous adenocarcinoma of the appendix	Distant	Blank(s)	Blank(s)	Blank(s)	Blank(s)	Blank(s)	Blank(s)	Blank(s)	Blank(s)	Blank(s)	Blank(s)	Blank(s)	Blank(s)	Blank(s)	Blank(s)	Blank(s)	Blank(s)	Blank(s)	Blank(s)	Blank(s)	Blank(s)
55-59 years	Female	2018	White	Non-Hispanic White	Appendix	Malignant	Blank(s)	Appendix	9.3.4.1.1 NET	Colon	C18.1-Appendix	181	8244	Malignant	Blank(s)	9	2	Not a paired site	Positive histology	8244/3: Mixed adenoneuroendocrine carcinoma (ICD-O-3 update)	8244/3: Mixed adenoneuroendocrine carcinoma (ICD-O-3 update)	8140-8389: adenomas and adenocarcinomas	XIf3 Carcinomas of appendix	Appendix	XI(f) Other and unspecified carcinomas	XI(f.3) Carcinomas of appendix	Not Brain	54.1 Well diff not functioning endocrine carc of pancreas and digestive tract	Distant	Blank(s)	Blank(s)	Blank(s)	Blank(s)	Blank(s)	Blank(s)	Blank(s)	Blank(s)	Blank(s)	Blank(s)	Blank(s)	Blank(s)	Blank(s)	Blank(s)	Blank(s)	Blank(s)	Blank(s)	Blank(s)	Blank(s)	Blank(s)
70-74 years	Female	2018	White	Non-Hispanic White	Appendix	Malignant	Blank(s)	Appendix	9.3.4.1.3 Appendix - other	Colon	C18.1-Appendix	181	8480	Malignant	Blank(s)	9	2	Not a paired site	Positive histology	8480/3: Mucinous adenocarcinoma	8480/3: Mucinous adenocarcinoma	8440-8499: cystic, mucinous and serous neoplasms	XIf3 Carcinomas of appendix	Appendix	XI(f) Other and unspecified carcinomas	XI(f.3) Carcinomas of appendix	Not Brain	10.3 Fibromixoma and low grade mucinous adenocarcinoma of the appendix	Regional	Blank(s)	Blank(s)	Blank(s)	Blank(s)	Blank(s)	Blank(s)	Blank(s)	Blank(s)	Blank(s)	Blank(s)	Blank(s)	Blank(s)	Blank(s)	Blank(s)	Blank(s)	Blank(s)	Blank(s)	Blank(s)	Blank(s)	Blank(s)
55-59 years	Female	2018	White	Hispanic (All Races)	Appendix	Malignant	Blank(s)	Appendix	9.3.4.1.3 Appendix - other	Colon	C18.1-Appendix	181	8480	Malignant	Blank(s)	9	1	Not a paired site	Positive histology	8480/3: Mucinous adenocarcinoma	8480/3: Mucinous adenocarcinoma	8440-8499: cystic, mucinous and serous neoplasms	XIf3 Carcinomas of appendix	Appendix	XI(f) Other and unspecified carcinomas	XI(f.3) Carcinomas of appendix	Not Brain	10.3 Fibromixoma and low grade mucinous adenocarcinoma of the appendix	Regional	Blank(s)	Blank(s)	Blank(s)	Blank(s)	Blank(s)	Blank(s)	Blank(s)	Blank(s)	Blank(s)	Blank(s)	Blank(s)	Blank(s)	Blank(s)	Blank(s)	Blank(s)	Blank(s)	Blank(s)	Blank(s)	Blank(s)	Blank(s)
55-59 years	Male	2018	White	Hispanic (All Races)	Appendix	Malignant	Blank(s)	Appendix	9.3.4.1.3 Appendix - other	Colon	C18.1-Appendix	181	8140	Malignant	Blank(s)	9	3	Not a paired site	Positive histology	8140/3: Adenocarcinoma, NOS	8140/3: Adenocarcinoma, NOS	8140-8389: adenomas and adenocarcinomas	XIf3 Carcinomas of appendix	Appendix	XI(f) Other and unspecified carcinomas	XI(f.3) Carcinomas of appendix	Not Brain	10.1 Adenocarcinoma with variants of colon	Distant	Blank(s)	Blank(s)	Blank(s)	Blank(s)	Blank(s)	Blank(s)	Blank(s)	Blank(s)	Blank(s)	Blank(s)	Blank(s)	Blank(s)	Blank(s)	Blank(s)	Blank(s)	Blank(s)	Blank(s)	Blank(s)	Blank(s)	Blank(s)
55-59 years	Female	2018	White	Non-Hispanic White	Appendix	Malignant	Blank(s)	Appendix	9.3.4.1.3 Appendix - other	Colon	C18.1-Appendix	181	8480	Malignant	Blank(s)	9	2	Not a paired site	Positive histology	8480/3: Mucinous adenocarcinoma	8480/3: Mucinous adenocarcinoma	8440-8499: cystic, mucinous and serous neoplasms	XIf3 Carcinomas of appendix	Appendix	XI(f) Other and unspecified carcinomas	XI(f.3) Carcinomas of appendix	Not Brain	10.3 Fibromixoma and low grade mucinous adenocarcinoma of the appendix	Distant	Blank(s)	Blank(s)	Blank(s)	Blank(s)	Blank(s)	Blank(s)	Blank(s)	Blank(s)	Blank(s)	Blank(s)	Blank(s)	Blank(s)	Blank(s)	Blank(s)	Blank(s)	Blank(s)	Blank(s)	Blank(s)	Blank(s)	Blank(s)
65-69 years	Male	2018	White	Non-Hispanic White	Appendix	Malignant	Blank(s)	Appendix	9.3.4.1.3 Appendix - other	Colon	C18.1-Appendix	181	8140	Malignant	Blank(s)	9	3	Not a paired site	Positive histology	8140/3: Adenocarcinoma, NOS	8140/3: Adenocarcinoma, NOS	8140-8389: adenomas and adenocarcinomas	XIf3 Carcinomas of appendix	Appendix	XI(f) Other and unspecified carcinomas	XI(f.3) Carcinomas of appendix	Not Brain	10.1 Adenocarcinoma with variants of colon	Regional	Blank(s)	Blank(s)	Blank(s)	Blank(s)	Blank(s)	Blank(s)	Blank(s)	Blank(s)	Blank(s)	Blank(s)	Blank(s)	Blank(s)	Blank(s)	Blank(s)	Blank(s)	Blank(s)	Blank(s)	Blank(s)	Blank(s)	Blank(s)
55-59 years	Male	2018	White	Non-Hispanic White	Appendix	Malignant	Blank(s)	Appendix	9.3.4.1.3 Appendix - other	Colon	C18.1-Appendix	181	8140	Malignant	Blank(s)	9	2	Not a paired site	Positive histology	8140/3: Adenocarcinoma, NOS	8140/3: Adenocarcinoma, NOS	8140-8389: adenomas and adenocarcinomas	XIf3 Carcinomas of appendix	Appendix	XI(f) Other and unspecified carcinomas	XI(f.3) Carcinomas of appendix	Not Brain	10.1 Adenocarcinoma with variants of colon	Distant	Blank(s)	Blank(s)	Blank(s)	Blank(s)	Blank(s)	Blank(s)	Blank(s)	Blank(s)	Blank(s)	Blank(s)	Blank(s)	Blank(s)	Blank(s)	Blank(s)	Blank(s)	Blank(s)	Blank(s)	Blank(s)	Blank(s)	Blank(s)
50-54 years	Male	2018	White	Non-Hispanic White	Appendix	Malignant	Blank(s)	Appendix	9.3.4.1.3 Appendix - other	Colon	C18.1-Appendix	181	8490	Malignant	Blank(s)	9	9	Not a paired site	Positive histology	8490/3: Signet ring cell carcinoma	8490/3: Signet ring cell carcinoma	8440-8499: cystic, mucinous and serous neoplasms	XIf3 Carcinomas of appendix	Appendix	XI(f) Other and unspecified carcinomas	XI(f.3) Carcinomas of appendix	Not Brain	10.1 Adenocarcinoma with variants of colon	Distant	Blank(s)	Blank(s)	Blank(s)	Blank(s)	Blank(s)	Blank(s)	Blank(s)	Blank(s)	Blank(s)	Blank(s)	Blank(s)	Blank(s)	Blank(s)	Blank(s)	Blank(s)	Blank(s)	Blank(s)	Blank(s)	Blank(s)	Blank(s)
40-44 years	Female	2018	White	Hispanic (All Races)	Appendix	Malignant	Blank(s)	Appendix	9.3.4.1.3 Appendix - other	Colon	C18.1-Appendix	181	8480	Malignant	Blank(s)	9	1	Not a paired site	Positive histology	8480/3: Mucinous adenocarcinoma	8480/3: Mucinous adenocarcinoma	8440-8499: cystic, mucinous and serous neoplasms	XIf3 Carcinomas of appendix	Appendix	XI(f) Other and unspecified carcinomas	XI(f.3) Carcinomas of appendix	Not Brain	10.3 Fibromixoma and low grade mucinous adenocarcinoma of the appendix	Localized	Blank(s)	Blank(s)	Blank(s)	Blank(s)	Blank(s)	Blank(s)	Blank(s)	Blank(s)	Blank(s)	Blank(s)	Blank(s)	Blank(s)	Blank(s)	Blank(s)	Blank(s)	Blank(s)	Blank(s)	Blank(s)	Blank(s)	Blank(s)
50-54 years	Female	2018	White	Non-Hispanic White	Appendix	Malignant	Blank(s)	Appendix	9.3.4.1.3 Appendix - other	Colon	C18.1-Appendix	181	8480	Malignant	Blank(s)	9	9	Not a paired site	Positive histology	8480/3: Mucinous adenocarcinoma	8480/3: Mucinous adenocarcinoma	8440-8499: cystic, mucinous and serous neoplasms	XIf3 Carcinomas of appendix	Appendix	XI(f) Other and unspecified carcinomas	XI(f.3) Carcinomas of appendix	Not Brain	10.3 Fibromixoma and low grade mucinous adenocarcinoma of the appendix	Distant	Blank(s)	Blank(s)	Blank(s)	Blank(s)	Blank(s)	Blank(s)	Blank(s)	Blank(s)	Blank(s)	Blank(s)	Blank(s)	Blank(s)	Blank(s)	Blank(s)	Blank(s)	Blank(s)	Blank(s)	Blank(s)	Blank(s)	Blank(s)
45-49 years	Female	2018	Black	Non-Hispanic Black	Appendix	Malignant	Blank(s)	Appendix	9.3.4.1.1 NET	Colon	C18.1-Appendix	181	8243	Malignant	Blank(s)	9	1	Not a paired site	Positive histology	8243/3: Goblet cell carcinoid	8243/3: Goblet cell carcinoid	8140-8389: adenomas and adenocarcinomas	XIf3 Carcinomas of appendix	Appendix	XI(f) Other and unspecified carcinomas	XI(f.3) Carcinomas of appendix	Not Brain	54.1 Well diff not functioning endocrine carc of pancreas and digestive tract	Regional	Blank(s)	Blank(s)	Blank(s)	Blank(s)	Blank(s)	Blank(s)	Blank(s)	Blank(s)	Blank(s)	Blank(s)	Blank(s)	Blank(s)	Blank(s)	Blank(s)	Blank(s)	Blank(s)	Blank(s)	Blank(s)	Blank(s)	Blank(s)
60-64 years	Female	2018	White	Non-Hispanic White	Appendix	Malignant	Blank(s)	Appendix	9.3.4.1.3 Appendix - other	Colon	C18.1-Appendix	181	8480	Malignant	Blank(s)	9	1	Not a paired site	Positive histology	8480/3: Mucinous adenocarcinoma	8480/3: Mucinous adenocarcinoma	8440-8499: cystic, mucinous and serous neoplasms	XIf3 Carcinomas of appendix	Appendix	XI(f) Other and unspecified carcinomas	XI(f.3) Carcinomas of appendix	Not Brain	10.3 Fibromixoma and low grade mucinous adenocarcinoma of the appendix	Regional	Blank(s)	Blank(s)	Blank(s)	Blank(s)	Blank(s)	Blank(s)	Blank(s)	Blank(s)	Blank(s)	Blank(s)	Blank(s)	Blank(s)	Blank(s)	Blank(s)	Blank(s)	Blank(s)	Blank(s)	Blank(s)	Blank(s)	Blank(s)
50-54 years	Female	2018	White	Non-Hispanic White	Appendix	Malignant	Blank(s)	Appendix	9.3.4.1.3 Appendix - other	Colon	C18.1-Appendix	181	8140	Malignant	Blank(s)	9	3	Not a paired site	Positive histology	8140/3: Adenocarcinoma, NOS	8140/3: Adenocarcinoma, NOS	8140-8389: adenomas and adenocarcinomas	XIf3 Carcinomas of appendix	Appendix	XI(f) Other and unspecified carcinomas	XI(f.3) Carcinomas of appendix	Not Brain	10.1 Adenocarcinoma with variants of colon	Distant	Blank(s)	Blank(s)	Blank(s)	Blank(s)	Blank(s)	Blank(s)	Blank(s)	Blank(s)	Blank(s)	Blank(s)	Blank(s)	Blank(s)	Blank(s)	Blank(s)	Blank(s)	Blank(s)	Blank(s)	Blank(s)	Blank(s)	Blank(s)
50-54 years	Male	2018	White	Hispanic (All Races)	Appendix	Malignant	Blank(s)	Appendix	9.3.4.1.3 Appendix - other	Colon	C18.1-Appendix	181	8140	Malignant	Blank(s)	9	9	Not a paired site	Positive histology	8140/3: Adenocarcinoma, NOS	8140/3: Adenocarcinoma, NOS	8140-8389: adenomas and adenocarcinomas	XIf3 Carcinomas of appendix	Appendix	XI(f) Other and unspecified carcinomas	XI(f.3) Carcinomas of appendix	Not Brain	10.1 Adenocarcinoma with variants of colon	Distant	Blank(s)	Blank(s)	Blank(s)	Blank(s)	Blank(s)	Blank(s)	Blank(s)	Blank(s)	Blank(s)	Blank(s)	Blank(s)	Blank(s)	Blank(s)	Blank(s)	Blank(s)	Blank(s)	Blank(s)	Blank(s)	Blank(s)	Blank(s)
70-74 years	Male	2018	Asian or Pacific Islander	Non-Hispanic Asian or Pacific Islander	Appendix	Malignant	Blank(s)	Appendix	9.3.4.1.3 Appendix - other	Colon	C18.1-Appendix	181	8480	Malignant	Blank(s)	1	9	Not a paired site	Positive histology	8480/3: Mucinous adenocarcinoma	8480/3: Mucinous adenocarcinoma	8440-8499: cystic, mucinous and serous neoplasms	XIf3 Carcinomas of appendix	Appendix	XI(f) Other and unspecified carcinomas	XI(f.3) Carcinomas of appendix	Not Brain	10.3 Fibromixoma and low grade mucinous adenocarcinoma of the appendix	Distant	Blank(s)	Blank(s)	Blank(s)	Blank(s)	Blank(s)	Blank(s)	Blank(s)	Blank(s)	Blank(s)	Blank(s)	Blank(s)	Blank(s)	Blank(s)	Blank(s)	Blank(s)	Blank(s)	Blank(s)	Blank(s)	Blank(s)	Blank(s)
80-84 years	Female	2018	Asian or Pacific Islander	Non-Hispanic Asian or Pacific Islander	Appendix	Malignant	Blank(s)	Appendix	11. Unspecified malignant neoplasms except CNS	Colon	C18.1-Appendix	181	8000	Malignant	Blank(s)	9	9	Not a paired site	Unknown	8000/3: Neoplasm, malignant	8000/3: Neoplasm, malignant	8000-8009: unspecified neoplasms	XIIb Other unspecified malignant tumors	Appendix	XII(b) Other unspecified malignant tumors	XII(b) Other unspecified malignant tumors	Not Brain	10.4 Other epithelial tumors of colon (including appendix)	Unknown/unstaged	Blank(s)	Blank(s)	Blank(s)	Blank(s)	Blank(s)	Blank(s)	Blank(s)	Blank(s)	Blank(s)	Blank(s)	Blank(s)	Blank(s)	Blank(s)	Blank(s)	Blank(s)	Blank(s)	Blank(s)	Blank(s)	Blank(s)	Blank(s)
45-49 years	Male	2001	White	Hispanic (All Races)	Appendix	Malignant	Appendix	Appendix	9.3.4.1.3 Appendix - other	Colon	C18.1-Appendix	181	8480	Malignant	Moderately differentiated; Grade II	Blank(s)	Blank(s)	Not a paired site	Positive histology	8480/3: Mucinous adenocarcinoma	8480/3: Mucinous adenocarcinoma	8440-8499: cystic, mucinous and serous neoplasms	XIf3 Carcinomas of appendix	Appendix	XI(f) Other and unspecified carcinomas	XI(f.3) Carcinomas of appendix	Not Brain	10.3 Fibromixoma and low grade mucinous adenocarcinoma of the appendix	Blank(s)	Localized	Blank(s)	Localized	Blank(s)	Blank(s)	Blank(s)	Blank(s)	Blank(s)	Blank(s)	Blank(s)	Blank(s)	Blank(s)	Blank(s)	Blank(s)	Blank(s)	Blank(s)	Blank(s)	Blank(s)	Blank(s)	Blank(s)
55-59 years	Male	2001	White	Non-Hispanic White	Appendix	Malignant	Appendix	Appendix	9.3.4.1.3 Appendix - other	Colon	C18.1-Appendix	181	8480	Malignant	Moderately differentiated; Grade II	Blank(s)	Blank(s)	Not a paired site	Positive histology	8480/3: Mucinous adenocarcinoma	8480/3: Mucinous adenocarcinoma	8440-8499: cystic, mucinous and serous neoplasms	XIf3 Carcinomas of appendix	Appendix	XI(f) Other and unspecified carcinomas	XI(f.3) Carcinomas of appendix	Not Brain	10.3 Fibromixoma and low grade mucinous adenocarcinoma of the appendix	Blank(s)	Distant	Blank(s)	Distant	Blank(s)	Blank(s)	Blank(s)	Blank(s)	Blank(s)	Blank(s)	Blank(s)	Blank(s)	Blank(s)	Blank(s)	Blank(s)	Blank(s)	Blank(s)	Blank(s)	Blank(s)	Blank(s)	Blank(s)
65-69 years	Male	2001	Black	Non-Hispanic Black	Appendix	Malignant	Appendix	Appendix	9.3.4.1.3 Appendix - other	Colon	C18.1-Appendix	181	8140	Malignant	Moderately differentiated; Grade II	Blank(s)	Blank(s)	Not a paired site	Positive histology	8140/3: Adenocarcinoma, NOS	8140/3: Adenocarcinoma, NOS	8140-8389: adenomas and adenocarcinomas	XIf3 Carcinomas of appendix	Appendix	XI(f) Other and unspecified carcinomas	XI(f.3) Carcinomas of appendix	Not Brain	10.1 Adenocarcinoma with variants of colon	Blank(s)	Regional	Blank(s)	Regional	Blank(s)	Blank(s)	Blank(s)	Blank(s)	Blank(s)	Blank(s)	Blank(s)	Blank(s)	Blank(s)	Blank(s)	Blank(s)	Blank(s)	Blank(s)	Blank(s)	Blank(s)	Blank(s)	Blank(s)
75-79 years	Female	2001	White	Non-Hispanic White	Appendix	Malignant	Appendix	Appendix	9.3.4.1.3 Appendix - other	Colon	C18.1-Appendix	181	8480	Malignant	Unknown	Blank(s)	Blank(s)	Not a paired site	Positive histology	8480/3: Mucinous adenocarcinoma	8480/3: Mucinous adenocarcinoma	8440-8499: cystic, mucinous and serous neoplasms	XIf3 Carcinomas of appendix	Appendix	XI(f) Other and unspecified carcinomas	XI(f.3) Carcinomas of appendix	Not Brain	10.3 Fibromixoma and low grade mucinous adenocarcinoma of the appendix	Blank(s)	Distant	Blank(s)	Distant	Blank(s)	Blank(s)	Blank(s)	Blank(s)	Blank(s)	Blank(s)	Blank(s)	Blank(s)	Blank(s)	Blank(s)	Blank(s)	Blank(s)	Blank(s)	Blank(s)	Blank(s)	Blank(s)	Blank(s)
45-49 years	Female	2001	White	Non-Hispanic White	Appendix	Malignant	Appendix	Appendix	9.3.4.1.3 Appendix - other	Colon	C18.1-Appendix	181	8480	Malignant	Well differentiated; Grade I	Blank(s)	Blank(s)	Not a paired site	Positive histology	8480/3: Mucinous adenocarcinoma	8480/3: Mucinous adenocarcinoma	8440-8499: cystic, mucinous and serous neoplasms	XIf3 Carcinomas of appendix	Appendix	XI(f) Other and unspecified carcinomas	XI(f.3) Carcinomas of appendix	Not Brain	10.3 Fibromixoma and low grade mucinous adenocarcinoma of the appendix	Blank(s)	Distant	Blank(s)	Distant	Blank(s)	Blank(s)	Blank(s)	Blank(s)	Blank(s)	Blank(s)	Blank(s)	Blank(s)	Blank(s)	Blank(s)	Blank(s)	Blank(s)	Blank(s)	Blank(s)	Blank(s)	Blank(s)	Blank(s)
85+ years	Female	2001	White	Non-Hispanic White	Appendix	Malignant	Appendix	Appendix	9.3.4.1.3 Appendix - other	Colon	C18.1-Appendix	181	8480	Malignant	Moderately differentiated; Grade II	Blank(s)	Blank(s)	Not a paired site	Positive histology	8480/3: Mucinous adenocarcinoma	8480/3: Mucinous adenocarcinoma	8440-8499: cystic, mucinous and serous neoplasms	XIf3 Carcinomas of appendix	Appendix	XI(f) Other and unspecified carcinomas	XI(f.3) Carcinomas of appendix	Not Brain	10.3 Fibromixoma and low grade mucinous adenocarcinoma of the appendix	Blank(s)	Distant	Blank(s)	Regional	Blank(s)	Blank(s)	Blank(s)	Blank(s)	Blank(s)	Blank(s)	Blank(s)	Blank(s)	Blank(s)	Blank(s)	Blank(s)	Blank(s)	Blank(s)	Blank(s)	Blank(s)	Blank(s)	Blank(s)
50-54 years	Female	2001	Black	Non-Hispanic Black	Appendix	Malignant	Appendix	Appendix	9.3.4.1.1 NET	Colon	C18.1-Appendix	181	8243	Malignant	Unknown	Blank(s)	Blank(s)	Not a paired site	Positive histology	8243/3: Goblet cell carcinoid	8243/3: Goblet cell carcinoid	8140-8389: adenomas and adenocarcinomas	XIf3 Carcinomas of appendix	Appendix	XI(f) Other and unspecified carcinomas	XI(f.3) Carcinomas of appendix	Not Brain	54.1 Well diff not functioning endocrine carc of pancreas and digestive tract	Blank(s)	Regional	Blank(s)	Regional	Blank(s)	Blank(s)	Blank(s)	Blank(s)	Blank(s)	Blank(s)	Blank(s)	Blank(s)	Blank(s)	Blank(s)	Blank(s)	Blank(s)	Blank(s)	Blank(s)	Blank(s)	Blank(s)	Blank(s)
75-79 years	Male	2001	White	Non-Hispanic White	Appendix	Malignant	Appendix	Appendix	9.3.4.1.3 Appendix - other	Colon	C18.1-Appendix	181	8140	Malignant	Well differentiated; Grade I	Blank(s)	Blank(s)	Not a paired site	Positive histology	8140/3: Adenocarcinoma, NOS	8140/3: Adenocarcinoma, NOS	8140-8389: adenomas and adenocarcinomas	XIf3 Carcinomas of appendix	Appendix	XI(f) Other and unspecified carcinomas	XI(f.3) Carcinomas of appendix	Not Brain	10.1 Adenocarcinoma with variants of colon	Blank(s)	Localized	Blank(s)	Localized	Blank(s)	Blank(s)	Blank(s)	Blank(s)	Blank(s)	Blank(s)	Blank(s)	Blank(s)	Blank(s)	Blank(s)	Blank(s)	Blank(s)	Blank(s)	Blank(s)	Blank(s)	Blank(s)	Blank(s)
60-64 years	Female	2001	White	Hispanic (All Races)	Appendix	Malignant	Appendix	Appendix	9.3.4.1.3 Appendix - other	Colon	C18.1-Appendix	181	8440	Malignant	Moderately differentiated; Grade II	Blank(s)	Blank(s)	Not a paired site	Positive histology	8440/3: Cystadenocarcinoma, NOS	8440/3: Cystadenocarcinoma, NOS	8440-8499: cystic, mucinous and serous neoplasms	XIf3 Carcinomas of appendix	Appendix	XI(f) Other and unspecified carcinomas	XI(f.3) Carcinomas of appendix	Not Brain	10.1 Adenocarcinoma with variants of colon	Blank(s)	Distant	Blank(s)	Distant	Blank(s)	Blank(s)	Blank(s)	Blank(s)	Blank(s)	Blank(s)	Blank(s)	Blank(s)	Blank(s)	Blank(s)	Blank(s)	Blank(s)	Blank(s)	Blank(s)	Blank(s)	Blank(s)	Blank(s)
55-59 years	Female	2001	White	Hispanic (All Races)	Appendix	Malignant	Appendix	Appendix	9.3.4.1.1 NET	Colon	C18.1-Appendix	181	8244	Malignant	Well differentiated; Grade I	Blank(s)	Blank(s)	Not a paired site	Positive histology	8244/3: Mixed adenoneuroendocrine carcinoma (ICD-O-3 update)	8244/3: Mixed adenoneuroendocrine carcinoma (ICD-O-3 update)	8140-8389: adenomas and adenocarcinomas	XIf3 Carcinomas of appendix	Appendix	XI(f) Other and unspecified carcinomas	XI(f.3) Carcinomas of appendix	Not Brain	54.1 Well diff not functioning endocrine carc of pancreas and digestive tract	Blank(s)	Localized	Blank(s)	Localized	Blank(s)	Blank(s)	Blank(s)	Blank(s)	Blank(s)	Blank(s)	Blank(s)	Blank(s)	Blank(s)	Blank(s)	Blank(s)	Blank(s)	Blank(s)	Blank(s)	Blank(s)	Blank(s)	Blank(s)
50-54 years	Male	2001	White	Non-Hispanic White	Appendix	Malignant	Appendix	Appendix	9.3.4.1.1 NET	Colon	C18.1-Appendix	181	8245	Malignant	Unknown	Blank(s)	Blank(s)	Not a paired site	Positive histology	8245/3: Adenocarcinoid tumor	8245/3: Adenocarcinoid tumor	8140-8389: adenomas and adenocarcinomas	XIf3 Carcinomas of appendix	Appendix	XI(f) Other and unspecified carcinomas	XI(f.3) Carcinomas of appendix	Not Brain	54.1 Well diff not functioning endocrine carc of pancreas and digestive tract	Blank(s)	Localized	Blank(s)	Localized	Blank(s)	Blank(s)	Blank(s)	Blank(s)	Blank(s)	Blank(s)	Blank(s)	Blank(s)	Blank(s)	Blank(s)	Blank(s)	Blank(s)	Blank(s)	Blank(s)	Blank(s)	Blank(s)	Blank(s)
65-69 years	Female	2001	Asian or Pacific Islander	Non-Hispanic Asian or Pacific Islander	Appendix	Malignant	Appendix	Appendix	9.3.4.1.1 NET	Colon	C18.1-Appendix	181	8245	Malignant	Unknown	Blank(s)	Blank(s)	Not a paired site	Positive histology	8245/3: Adenocarcinoid tumor	8245/3: Adenocarcinoid tumor	8140-8389: adenomas and adenocarcinomas	XIf3 Carcinomas of appendix	Appendix	XI(f) Other and unspecified carcinomas	XI(f.3) Carcinomas of appendix	Not Brain	54.1 Well diff not functioning endocrine carc of pancreas and digestive tract	Blank(s)	Distant	Blank(s)	Distant	Blank(s)	Blank(s)	Blank(s)	Blank(s)	Blank(s)	Blank(s)	Blank(s)	Blank(s)	Blank(s)	Blank(s)	Blank(s)	Blank(s)	Blank(s)	Blank(s)	Blank(s)	Blank(s)	Blank(s)
60-64 years	Male	2001	White	Non-Hispanic White	Appendix	Malignant	Appendix	Appendix	9.3.4.1.3 Appendix - other	Colon	C18.1-Appendix	181	8460	Malignant	Unknown	Blank(s)	Blank(s)	Not a paired site	Positive histology	8460/3: Papillary serous cystadenocarcinoma	8460/3: Papillary serous cystadenocarcinoma	8440-8499: cystic, mucinous and serous neoplasms	XIf3 Carcinomas of appendix	Appendix	X(d) Gonadal carcinomas	X(d) Gonadal carcinomas	Not Brain	69 Not Classified	Blank(s)	Distant	Blank(s)	Distant	Blank(s)	Blank(s)	Blank(s)	Blank(s)	Blank(s)	Blank(s)	Blank(s)	Blank(s)	Blank(s)	Blank(s)	Blank(s)	Blank(s)	Blank(s)	Blank(s)	Blank(s)	Blank(s)	Blank(s)
45-49 years	Female	2001	White	Hispanic (All Races)	Appendix	Malignant	Appendix	Appendix	9.3.4.1.3 Appendix - other	Colon	C18.1-Appendix	181	8480	Malignant	Well differentiated; Grade I	Blank(s)	Blank(s)	Not a paired site	Positive histology	8480/3: Mucinous adenocarcinoma	8480/3: Mucinous adenocarcinoma	8440-8499: cystic, mucinous and serous neoplasms	XIf3 Carcinomas of appendix	Appendix	XI(f) Other and unspecified carcinomas	XI(f.3) Carcinomas of appendix	Not Brain	10.3 Fibromixoma and low grade mucinous adenocarcinoma of the appendix	Blank(s)	Distant	Blank(s)	Distant	Blank(s)	Blank(s)	Blank(s)	Blank(s)	Blank(s)	Blank(s)	Blank(s)	Blank(s)	Blank(s)	Blank(s)	Blank(s)	Blank(s)	Blank(s)	Blank(s)	Blank(s)	Blank(s)	Blank(s)
40-44 years	Female	2001	White	Non-Hispanic White	Appendix	Malignant	Appendix	Appendix	9.3.4.1.3 Appendix - other	Colon	C18.1-Appendix	181	8480	Malignant	Moderately differentiated; Grade II	Blank(s)	Blank(s)	Not a paired site	Positive histology	8480/3: Mucinous adenocarcinoma	8480/3: Mucinous adenocarcinoma	8440-8499: cystic, mucinous and serous neoplasms	XIf3 Carcinomas of appendix	Appendix	XI(f) Other and unspecified carcinomas	XI(f.3) Carcinomas of appendix	Not Brain	10.3 Fibromixoma and low grade mucinous adenocarcinoma of the appendix	Blank(s)	Distant	Blank(s)	Distant	Blank(s)	Blank(s)	Blank(s)	Blank(s)	Blank(s)	Blank(s)	Blank(s)	Blank(s)	Blank(s)	Blank(s)	Blank(s)	Blank(s)	Blank(s)	Blank(s)	Blank(s)	Blank(s)	Blank(s)
55-59 years	Female	2018	White	Hispanic (All Races)	Appendix	Malignant	Blank(s)	Appendix	9.3.4.1.3 Appendix - other	Colon	C18.1-Appendix	181	8480	Malignant	Blank(s)	9	1	Not a paired site	Positive histology	8480/3: Mucinous adenocarcinoma	8480/3: Mucinous adenocarcinoma	8440-8499: cystic, mucinous and serous neoplasms	XIf3 Carcinomas of appendix	Appendix	XI(f) Other and unspecified carcinomas	XI(f.3) Carcinomas of appendix	Not Brain	10.3 Fibromixoma and low grade mucinous adenocarcinoma of the appendix	Regional	Blank(s)	Blank(s)	Blank(s)	Blank(s)	Blank(s)	Blank(s)	Blank(s)	Blank(s)	Blank(s)	Blank(s)	Blank(s)	Blank(s)	Blank(s)	Blank(s)	Blank(s)	Blank(s)	Blank(s)	Blank(s)	Blank(s)	Blank(s)
55-59 years	Male	2001	White	Non-Hispanic White	Appendix	Malignant	Appendix	Appendix	9.3.4.1.3 Appendix - other	Colon	C18.1-Appendix	181	8490	Malignant	Moderately differentiated; Grade II	Blank(s)	Blank(s)	Not a paired site	Positive histology	8490/3: Signet ring cell carcinoma	8490/3: Signet ring cell carcinoma	8440-8499: cystic, mucinous and serous neoplasms	XIf3 Carcinomas of appendix	Appendix	XI(f) Other and unspecified carcinomas	XI(f.3) Carcinomas of appendix	Not Brain	10.1 Adenocarcinoma with variants of colon	Blank(s)	Localized	Blank(s)	Localized	Blank(s)	Blank(s)	Blank(s)	Blank(s)	Blank(s)	Blank(s)	Blank(s)	Blank(s)	Blank(s)	Blank(s)	Blank(s)	Blank(s)	Blank(s)	Blank(s)	Blank(s)	Blank(s)	Blank(s)
75-79 years	Male	2001	White	Non-Hispanic White	Appendix	Malignant	Appendix	Appendix	9.3.4.1.3 Appendix - other	Colon	C18.1-Appendix	181	8480	Malignant	Well differentiated; Grade I	Blank(s)	Blank(s)	Not a paired site	Positive histology	8480/3: Mucinous adenocarcinoma	8480/3: Mucinous adenocarcinoma	8440-8499: cystic, mucinous and serous neoplasms	XIf3 Carcinomas of appendix	Appendix	XI(f) Other and unspecified carcinomas	XI(f.3) Carcinomas of appendix	Not Brain	10.3 Fibromixoma and low grade mucinous adenocarcinoma of the appendix	Blank(s)	Distant	Blank(s)	Distant	Blank(s)	Blank(s)	Blank(s)	Blank(s)	Blank(s)	Blank(s)	Blank(s)	Blank(s)	Blank(s)	Blank(s)	Blank(s)	Blank(s)	Blank(s)	Blank(s)	Blank(s)	Blank(s)	Blank(s)
35-39 years	Male	2001	White	Non-Hispanic White	Appendix	Malignant	Appendix	Appendix	9.3.4.1.1 NET	Colon	C18.1-Appendix	181	8243	Malignant	Unknown	Blank(s)	Blank(s)	Not a paired site	Positive histology	8243/3: Goblet cell carcinoid	8243/3: Goblet cell carcinoid	8140-8389: adenomas and adenocarcinomas	XIf3 Carcinomas of appendix	Appendix	XI(f) Other and unspecified carcinomas	XI(f.3) Carcinomas of appendix	Not Brain	54.1 Well diff not functioning endocrine carc of pancreas and digestive tract	Blank(s)	Localized	Blank(s)	Localized	Blank(s)	Blank(s)	Blank(s)	Blank(s)	Blank(s)	Blank(s)	Blank(s)	Blank(s)	Blank(s)	Blank(s)	Blank(s)	Blank(s)	Blank(s)	Blank(s)	Blank(s)	Blank(s)	Blank(s)
50-54 years	Male	2001	White	Non-Hispanic White	Appendix	Malignant	Appendix	Appendix	9.3.4.1.3 Appendix - other	Colon	C18.1-Appendix	181	8480	Malignant	Unknown	Blank(s)	Blank(s)	Not a paired site	Positive histology	8480/3: Mucinous adenocarcinoma	8480/3: Mucinous adenocarcinoma	8440-8499: cystic, mucinous and serous neoplasms	XIf3 Carcinomas of appendix	Appendix	XI(f) Other and unspecified carcinomas	XI(f.3) Carcinomas of appendix	Not Brain	10.3 Fibromixoma and low grade mucinous adenocarcinoma of the appendix	Blank(s)	Localized	Blank(s)	Localized	Blank(s)	Blank(s)	Blank(s)	Blank(s)	Blank(s)	Blank(s)	Blank(s)	Blank(s)	Blank(s)	Blank(s)	Blank(s)	Blank(s)	Blank(s)	Blank(s)	Blank(s)	Blank(s)	Blank(s)
85+ years	Female	2001	Asian or Pacific Islander	Non-Hispanic Asian or Pacific Islander	Appendix	Malignant	Appendix	Appendix	9.3.4.1.3 Appendix - other	Colon	C18.1-Appendix	181	8480	Malignant	Poorly differentiated; Grade III	Blank(s)	Blank(s)	Not a paired site	Positive histology	8480/3: Mucinous adenocarcinoma	8480/3: Mucinous adenocarcinoma	8440-8499: cystic, mucinous and serous neoplasms	XIf3 Carcinomas of appendix	Appendix	XI(f) Other and unspecified carcinomas	XI(f.3) Carcinomas of appendix	Not Brain	10.3 Fibromixoma and low grade mucinous adenocarcinoma of the appendix	Blank(s)	Localized	Blank(s)	Localized	Blank(s)	Blank(s)	Blank(s)	Blank(s)	Blank(s)	Blank(s)	Blank(s)	Blank(s)	Blank(s)	Blank(s)	Blank(s)	Blank(s)	Blank(s)	Blank(s)	Blank(s)	Blank(s)	Blank(s)
50-54 years	Female	2001	Black	Non-Hispanic Black	Appendix	Malignant	Appendix	Appendix	9.3.4.1.3 Appendix - other	Colon	C18.1-Appendix	181	8470	Malignant	Poorly differentiated; Grade III	Blank(s)	Blank(s)	Not a paired site	Positive histology	8470/3: Mucinous cystadenocarcinoma, NOS	8470/3: Mucinous cystadenocarcinoma, NOS	8440-8499: cystic, mucinous and serous neoplasms	XIf3 Carcinomas of appendix	Appendix	X(d) Gonadal carcinomas	X(d) Gonadal carcinomas	Not Brain	69 Not Classified	Blank(s)	Distant	Blank(s)	Distant	Blank(s)	Blank(s)	Blank(s)	Blank(s)	Blank(s)	Blank(s)	Blank(s)	Blank(s)	Blank(s)	Blank(s)	Blank(s)	Blank(s)	Blank(s)	Blank(s)	Blank(s)	Blank(s)	Blank(s)
60-64 years	Male	2001	White	Non-Hispanic White	Appendix	Malignant	Appendix	Appendix	9.3.4.1.3 Appendix - other	Colon	C18.1-Appendix	181	8210	Malignant	Moderately differentiated; Grade II	Blank(s)	Blank(s)	Not a paired site	Positive histology	8210/3: Adenocarcinoma in adenomatous polyp	8210/3: Adenocarcinoma in adenomatous polyp	8140-8389: adenomas and adenocarcinomas	XIf3 Carcinomas of appendix	Appendix	XI(f) Other and unspecified carcinomas	XI(f.3) Carcinomas of appendix	Not Brain	10.1 Adenocarcinoma with variants of colon	Blank(s)	Regional	Blank(s)	Regional	Blank(s)	Blank(s)	Blank(s)	Blank(s)	Blank(s)	Blank(s)	Blank(s)	Blank(s)	Blank(s)	Blank(s)	Blank(s)	Blank(s)	Blank(s)	Blank(s)	Blank(s)	Blank(s)	Blank(s)
55-59 years	Female	2001	White	Non-Hispanic White	Appendix	Malignant	Appendix	Appendix	9.3.4.1.1 NET	Colon	C18.1-Appendix	181	8245	Malignant	Unknown	Blank(s)	Blank(s)	Not a paired site	Positive histology	8245/3: Adenocarcinoid tumor	8245/3: Adenocarcinoid tumor	8140-8389: adenomas and adenocarcinomas	XIf3 Carcinomas of appendix	Appendix	XI(f) Other and unspecified carcinomas	XI(f.3) Carcinomas of appendix	Not Brain	54.1 Well diff not functioning endocrine carc of pancreas and digestive tract	Blank(s)	Regional	Blank(s)	Localized	Blank(s)	Blank(s)	Blank(s)	Blank(s)	Blank(s)	Blank(s)	Blank(s)	Blank(s)	Blank(s)	Blank(s)	Blank(s)	Blank(s)	Blank(s)	Blank(s)	Blank(s)	Blank(s)	Blank(s)
50-54 years	Male	2001	White	Non-Hispanic White	Appendix	Malignant	Appendix	Appendix	9.3.4.1.3 Appendix - other	Colon	C18.1-Appendix	181	8140	Malignant	Poorly differentiated; Grade III	Blank(s)	Blank(s)	Not a paired site	Positive histology	8140/3: Adenocarcinoma, NOS	8140/3: Adenocarcinoma, NOS	8140-8389: adenomas and adenocarcinomas	XIf3 Carcinomas of appendix	Appendix	XI(f) Other and unspecified carcinomas	XI(f.3) Carcinomas of appendix	Not Brain	10.1 Adenocarcinoma with variants of colon	Blank(s)	Distant	Blank(s)	Distant	Blank(s)	Blank(s)	Blank(s)	Blank(s)	Blank(s)	Blank(s)	Blank(s)	Blank(s)	Blank(s)	Blank(s)	Blank(s)	Blank(s)	Blank(s)	Blank(s)	Blank(s)	Blank(s)	Blank(s)
80-84 years	Female	2001	White	Hispanic (All Races)	Appendix	Malignant	Appendix	Appendix	9.3.4.1.3 Appendix - other	Colon	C18.1-Appendix	181	8481	Malignant	Well differentiated; Grade I	Blank(s)	Blank(s)	Not a paired site	Positive histology	8481/3: Mucin-producing adenocarcinoma	8481/3: Mucin-producing adenocarcinoma	8440-8499: cystic, mucinous and serous neoplasms	XIf3 Carcinomas of appendix	Appendix	XI(f) Other and unspecified carcinomas	XI(f.3) Carcinomas of appendix	Not Brain	10.3 Fibromixoma and low grade mucinous adenocarcinoma of the appendix	Blank(s)	Regional	Blank(s)	Regional	Blank(s)	Blank(s)	Blank(s)	Blank(s)	Blank(s)	Blank(s)	Blank(s)	Blank(s)	Blank(s)	Blank(s)	Blank(s)	Blank(s)	Blank(s)	Blank(s)	Blank(s)	Blank(s)	Blank(s)
40-44 years	Male	2001	White	Non-Hispanic White	Appendix	Malignant	Appendix	Appendix	9.3.4.1.1 NET	Colon	C18.1-Appendix	181	8243	Malignant	Well differentiated; Grade I	Blank(s)	Blank(s)	Not a paired site	Positive histology	8243/3: Goblet cell carcinoid	8243/3: Goblet cell carcinoid	8140-8389: adenomas and adenocarcinomas	XIf3 Carcinomas of appendix	Appendix	XI(f) Other and unspecified carcinomas	XI(f.3) Carcinomas of appendix	Not Brain	54.1 Well diff not functioning endocrine carc of pancreas and digestive tract	Blank(s)	Regional	Blank(s)	Regional	Blank(s)	Blank(s)	Blank(s)	Blank(s)	Blank(s)	Blank(s)	Blank(s)	Blank(s)	Blank(s)	Blank(s)	Blank(s)	Blank(s)	Blank(s)	Blank(s)	Blank(s)	Blank(s)	Blank(s)
30-34 years	Male	2001	White	Hispanic (All Races)	Appendix	Malignant	Appendix	Appendix	9.3.4.1.3 Appendix - other	Colon	C18.1-Appendix	181	8470	Malignant	Moderately differentiated; Grade II	Blank(s)	Blank(s)	Not a paired site	Positive histology	8470/3: Mucinous cystadenocarcinoma, NOS	8470/3: Mucinous cystadenocarcinoma, NOS	8440-8499: cystic, mucinous and serous neoplasms	XIf3 Carcinomas of appendix	Appendix	X(d) Gonadal carcinomas	X(d) Gonadal carcinomas	Not Brain	69 Not Classified	Blank(s)	Regional	Blank(s)	Localized	Blank(s)	Blank(s)	Blank(s)	Blank(s)	Blank(s)	Blank(s)	Blank(s)	Blank(s)	Blank(s)	Blank(s)	Blank(s)	Blank(s)	Blank(s)	Blank(s)	Blank(s)	Blank(s)	Blank(s)
65-69 years	Female	2001	Asian or Pacific Islander	Non-Hispanic Asian or Pacific Islander	Appendix	Malignant	Appendix	Appendix	9.3.4.1.3 Appendix - other	Colon	C18.1-Appendix	181	8140	Malignant	Unknown	Blank(s)	Blank(s)	Not a paired site	Positive histology	8140/3: Adenocarcinoma, NOS	8140/3: Adenocarcinoma, NOS	8140-8389: adenomas and adenocarcinomas	XIf3 Carcinomas of appendix	Appendix	XI(f) Other and unspecified carcinomas	XI(f.3) Carcinomas of appendix	Not Brain	10.1 Adenocarcinoma with variants of colon	Blank(s)	Distant	Blank(s)	Distant	Blank(s)	Blank(s)	Blank(s)	Blank(s)	Blank(s)	Blank(s)	Blank(s)	Blank(s)	Blank(s)	Blank(s)	Blank(s)	Blank(s)	Blank(s)	Blank(s)	Blank(s)	Blank(s)	Blank(s)
80-84 years	Female	2001	White	Hispanic (All Races)	Appendix	Malignant	Appendix	Appendix	9.3.4.1.3 Appendix - other	Colon	C18.1-Appendix	181	8140	Malignant	Well differentiated; Grade I	Blank(s)	Blank(s)	Not a paired site	Positive histology	8140/3: Adenocarcinoma, NOS	8140/3: Adenocarcinoma, NOS	8140-8389: adenomas and adenocarcinomas	XIf3 Carcinomas of appendix	Appendix	XI(f) Other and unspecified carcinomas	XI(f.3) Carcinomas of appendix	Not Brain	10.1 Adenocarcinoma with variants of colon	Blank(s)	Localized	Blank(s)	Localized	Blank(s)	Blank(s)	Blank(s)	Blank(s)	Blank(s)	Blank(s)	Blank(s)	Blank(s)	Blank(s)	Blank(s)	Blank(s)	Blank(s)	Blank(s)	Blank(s)	Blank(s)	Blank(s)	Blank(s)
65-69 years	Female	2001	White	Non-Hispanic White	Appendix	Malignant	Appendix	Appendix	9.3.4.1.3 Appendix - other	Colon	C18.1-Appendix	181	8140	Malignant	Poorly differentiated; Grade III	Blank(s)	Blank(s)	Not a paired site	Positive histology	8140/3: Adenocarcinoma, NOS	8140/3: Adenocarcinoma, NOS	8140-8389: adenomas and adenocarcinomas	XIf3 Carcinomas of appendix	Appendix	XI(f) Other and unspecified carcinomas	XI(f.3) Carcinomas of appendix	Not Brain	10.1 Adenocarcinoma with variants of colon	Blank(s)	Regional	Blank(s)	Regional	Blank(s)	Blank(s)	Blank(s)	Blank(s)	Blank(s)	Blank(s)	Blank(s)	Blank(s)	Blank(s)	Blank(s)	Blank(s)	Blank(s)	Blank(s)	Blank(s)	Blank(s)	Blank(s)	Blank(s)
80-84 years	Female	2001	White	Non-Hispanic White	Appendix	Malignant	Appendix	Appendix	9.3.4.1.3 Appendix - other	Colon	C18.1-Appendix	181	8480	Malignant	Well differentiated; Grade I	Blank(s)	Blank(s)	Not a paired site	Positive histology	8480/3: Mucinous adenocarcinoma	8480/3: Mucinous adenocarcinoma	8440-8499: cystic, mucinous and serous neoplasms	XIf3 Carcinomas of appendix	Appendix	XI(f) Other and unspecified carcinomas	XI(f.3) Carcinomas of appendix	Not Brain	10.3 Fibromixoma and low grade mucinous adenocarcinoma of the appendix	Blank(s)	Localized	Blank(s)	Localized	Blank(s)	Blank(s)	Blank(s)	Blank(s)	Blank(s)	Blank(s)	Blank(s)	Blank(s)	Blank(s)	Blank(s)	Blank(s)	Blank(s)	Blank(s)	Blank(s)	Blank(s)	Blank(s)	Blank(s)
70-74 years	Male	2001	White	Non-Hispanic White	Appendix	Malignant	Appendix	Appendix	9.3.4.1.3 Appendix - other	Colon	C18.1-Appendix	181	8490	Malignant	Unknown	Blank(s)	Blank(s)	Not a paired site	Positive histology	8490/3: Signet ring cell carcinoma	8490/3: Signet ring cell carcinoma	8440-8499: cystic, mucinous and serous neoplasms	XIf3 Carcinomas of appendix	Appendix	XI(f) Other and unspecified carcinomas	XI(f.3) Carcinomas of appendix	Not Brain	10.1 Adenocarcinoma with variants of colon	Blank(s)	Regional	Blank(s)	Regional	Blank(s)	Blank(s)	Blank(s)	Blank(s)	Blank(s)	Blank(s)	Blank(s)	Blank(s)	Blank(s)	Blank(s)	Blank(s)	Blank(s)	Blank(s)	Blank(s)	Blank(s)	Blank(s)	Blank(s)
60-64 years	Male	2001	White	Non-Hispanic White	Appendix	Malignant	Appendix	Appendix	9.3.4.1.3 Appendix - other	Colon	C18.1-Appendix	181	8140	Malignant	Moderately differentiated; Grade II	Blank(s)	Blank(s)	Not a paired site	Positive histology	8140/3: Adenocarcinoma, NOS	8140/3: Adenocarcinoma, NOS	8140-8389: adenomas and adenocarcinomas	XIf3 Carcinomas of appendix	Appendix	XI(f) Other and unspecified carcinomas	XI(f.3) Carcinomas of appendix	Not Brain	10.1 Adenocarcinoma with variants of colon	Blank(s)	Distant	Blank(s)	Distant	Blank(s)	Blank(s)	Blank(s)	Blank(s)	Blank(s)	Blank(s)	Blank(s)	Blank(s)	Blank(s)	Blank(s)	Blank(s)	Blank(s)	Blank(s)	Blank(s)	Blank(s)	Blank(s)	Blank(s)
50-54 years	Male	2001	White	Non-Hispanic White	Appendix	Malignant	Appendix	Appendix	9.3.4.1.1 NET	Colon	C18.1-Appendix	181	8243	Malignant	Unknown	Blank(s)	Blank(s)	Not a paired site	Positive histology	8243/3: Goblet cell carcinoid	8243/3: Goblet cell carcinoid	8140-8389: adenomas and adenocarcinomas	XIf3 Carcinomas of appendix	Appendix	XI(f) Other and unspecified carcinomas	XI(f.3) Carcinomas of appendix	Not Brain	54.1 Well diff not functioning endocrine carc of pancreas and digestive tract	Blank(s)	Regional	Blank(s)	Regional	Blank(s)	Blank(s)	Blank(s)	Blank(s)	Blank(s)	Blank(s)	Blank(s)	Blank(s)	Blank(s)	Blank(s)	Blank(s)	Blank(s)	Blank(s)	Blank(s)	Blank(s)	Blank(s)	Blank(s)
40-44 years	Female	2001	Asian or Pacific Islander	Non-Hispanic Asian or Pacific Islander	Appendix	Malignant	Appendix	Appendix	9.3.4.1.3 Appendix - other	Colon	C18.1-Appendix	181	8480	Malignant	Well differentiated; Grade I	Blank(s)	Blank(s)	Not a paired site	Positive histology	8480/3: Mucinous adenocarcinoma	8480/3: Mucinous adenocarcinoma	8440-8499: cystic, mucinous and serous neoplasms	XIf3 Carcinomas of appendix	Appendix	XI(f) Other and unspecified carcinomas	XI(f.3) Carcinomas of appendix	Not Brain	10.3 Fibromixoma and low grade mucinous adenocarcinoma of the appendix	Blank(s)	Localized	Blank(s)	Localized	Blank(s)	Blank(s)	Blank(s)	Blank(s)	Blank(s)	Blank(s)	Blank(s)	Blank(s)	Blank(s)	Blank(s)	Blank(s)	Blank(s)	Blank(s)	Blank(s)	Blank(s)	Blank(s)	Blank(s)
55-59 years	Male	2001	White	Non-Hispanic White	Appendix	Malignant	Appendix	Appendix	9.3.4.1.3 Appendix - other	Colon	C18.1-Appendix	181	8010	Malignant	Unknown	Blank(s)	Blank(s)	Not a paired site	Positive histology	8010/3: Carcinoma, NOS	8010/3: Carcinoma, NOS	8010-8049: epithelial neoplasms, NOS	XIf3 Carcinomas of appendix	Appendix	XI(f) Other and unspecified carcinomas	XI(f.3) Carcinomas of appendix	Not Brain	10.4 Other epithelial tumors of colon (including appendix)	Blank(s)	Localized	Blank(s)	Localized	Blank(s)	Blank(s)	Blank(s)	Blank(s)	Blank(s)	Blank(s)	Blank(s)	Blank(s)	Blank(s)	Blank(s)	Blank(s)	Blank(s)	Blank(s)	Blank(s)	Blank(s)	Blank(s)	Blank(s)
65-69 years	Female	2001	Asian or Pacific Islander	Non-Hispanic Asian or Pacific Islander	Appendix	Malignant	Appendix	Appendix	9.3.4.1.3 Appendix - other	Colon	C18.1-Appendix	181	8140	Malignant	Moderately differentiated; Grade II	Blank(s)	Blank(s)	Not a paired site	Positive histology	8140/3: Adenocarcinoma, NOS	8140/3: Adenocarcinoma, NOS	8140-8389: adenomas and adenocarcinomas	XIf3 Carcinomas of appendix	Appendix	XI(f) Other and unspecified carcinomas	XI(f.3) Carcinomas of appendix	Not Brain	10.1 Adenocarcinoma with variants of colon	Blank(s)	Localized	Blank(s)	Localized	Blank(s)	Blank(s)	Blank(s)	Blank(s)	Blank(s)	Blank(s)	Blank(s)	Blank(s)	Blank(s)	Blank(s)	Blank(s)	Blank(s)	Blank(s)	Blank(s)	Blank(s)	Blank(s)	Blank(s)
45-49 years	Female	2001	White	Hispanic (All Races)	Appendix	Malignant	Appendix	Appendix	9.3.4.1.3 Appendix - other	Colon	C18.1-Appendix	181	8470	Malignant	Well differentiated; Grade I	Blank(s)	Blank(s)	Not a paired site	Positive histology	8470/3: Mucinous cystadenocarcinoma, NOS	8470/3: Mucinous cystadenocarcinoma, NOS	8440-8499: cystic, mucinous and serous neoplasms	XIf3 Carcinomas of appendix	Appendix	X(d) Gonadal carcinomas	X(d) Gonadal carcinomas	Not Brain	69 Not Classified	Blank(s)	Distant	Blank(s)	Distant	Blank(s)	Blank(s)	Blank(s)	Blank(s)	Blank(s)	Blank(s)	Blank(s)	Blank(s)	Blank(s)	Blank(s)	Blank(s)	Blank(s)	Blank(s)	Blank(s)	Blank(s)	Blank(s)	Blank(s)
60-64 years	Female	2001	White	Hispanic (All Races)	Appendix	Malignant	Appendix	Appendix	9.3.4.1.3 Appendix - other	Colon	C18.1-Appendix	181	8480	Malignant	Unknown	Blank(s)	Blank(s)	Not a paired site	Positive histology	8480/3: Mucinous adenocarcinoma	8480/3: Mucinous adenocarcinoma	8440-8499: cystic, mucinous and serous neoplasms	XIf3 Carcinomas of appendix	Appendix	XI(f) Other and unspecified carcinomas	XI(f.3) Carcinomas of appendix	Not Brain	10.3 Fibromixoma and low grade mucinous adenocarcinoma of the appendix	Blank(s)	Distant	Blank(s)	Distant	Blank(s)	Blank(s)	Blank(s)	Blank(s)	Blank(s)	Blank(s)	Blank(s)	Blank(s)	Blank(s)	Blank(s)	Blank(s)	Blank(s)	Blank(s)	Blank(s)	Blank(s)	Blank(s)	Blank(s)
45-49 years	Male	2001	Black	Non-Hispanic Black	Appendix	Malignant	Appendix	Appendix	9.3.4.1.1 NET	Colon	C18.1-Appendix	181	8244	Malignant	Unknown	Blank(s)	Blank(s)	Not a paired site	Positive histology	8244/3: Mixed adenoneuroendocrine carcinoma (ICD-O-3 update)	8244/3: Mixed adenoneuroendocrine carcinoma (ICD-O-3 update)	8140-8389: adenomas and adenocarcinomas	XIf3 Carcinomas of appendix	Appendix	XI(f) Other and unspecified carcinomas	XI(f.3) Carcinomas of appendix	Not Brain	54.1 Well diff not functioning endocrine carc of pancreas and digestive tract	Blank(s)	Regional	Blank(s)	Regional	Blank(s)	Blank(s)	Blank(s)	Blank(s)	Blank(s)	Blank(s)	Blank(s)	Blank(s)	Blank(s)	Blank(s)	Blank(s)	Blank(s)	Blank(s)	Blank(s)	Blank(s)	Blank(s)	Blank(s)
70-74 years	Male	2001	White	Non-Hispanic White	Appendix	Malignant	Appendix	Appendix	9.3.4.1.3 Appendix - other	Colon	C18.1-Appendix	181	8480	Malignant	Unknown	Blank(s)	Blank(s)	Not a paired site	Positive histology	8480/3: Mucinous adenocarcinoma	8480/3: Mucinous adenocarcinoma	8440-8499: cystic, mucinous and serous neoplasms	XIf3 Carcinomas of appendix	Appendix	XI(f) Other and unspecified carcinomas	XI(f.3) Carcinomas of appendix	Not Brain	10.3 Fibromixoma and low grade mucinous adenocarcinoma of the appendix	Blank(s)	Distant	Blank(s)	Distant	Blank(s)	Blank(s)	Blank(s)	Blank(s)	Blank(s)	Blank(s)	Blank(s)	Blank(s)	Blank(s)	Blank(s)	Blank(s)	Blank(s)	Blank(s)	Blank(s)	Blank(s)	Blank(s)	Blank(s)
60-64 years	Female	2001	White	Non-Hispanic White	Appendix	Malignant	Appendix	Appendix	9.3.4.1.3 Appendix - other	Colon	C18.1-Appendix	181	8481	Malignant	Unknown	Blank(s)	Blank(s)	Not a paired site	Positive histology	8481/3: Mucin-producing adenocarcinoma	8481/3: Mucin-producing adenocarcinoma	8440-8499: cystic, mucinous and serous neoplasms	XIf3 Carcinomas of appendix	Appendix	XI(f) Other and unspecified carcinomas	XI(f.3) Carcinomas of appendix	Not Brain	10.3 Fibromixoma and low grade mucinous adenocarcinoma of the appendix	Blank(s)	Distant	Blank(s)	Distant	Blank(s)	Blank(s)	Blank(s)	Blank(s)	Blank(s)	Blank(s)	Blank(s)	Blank(s)	Blank(s)	Blank(s)	Blank(s)	Blank(s)	Blank(s)	Blank(s)	Blank(s)	Blank(s)	Blank(s)
50-54 years	Male	2001	White	Non-Hispanic White	Appendix	Malignant	Appendix	Appendix	9.3.4.1.3 Appendix - other	Colon	C18.1-Appendix	181	8210	Malignant	Unknown	Blank(s)	Blank(s)	Not a paired site	Positive histology	8210/3: Adenocarcinoma in adenomatous polyp	8210/3: Adenocarcinoma in adenomatous polyp	8140-8389: adenomas and adenocarcinomas	XIf3 Carcinomas of appendix	Appendix	XI(f) Other and unspecified carcinomas	XI(f.3) Carcinomas of appendix	Not Brain	10.1 Adenocarcinoma with variants of colon	Blank(s)	Localized	Blank(s)	Localized	Blank(s)	Blank(s)	Blank(s)	Blank(s)	Blank(s)	Blank(s)	Blank(s)	Blank(s)	Blank(s)	Blank(s)	Blank(s)	Blank(s)	Blank(s)	Blank(s)	Blank(s)	Blank(s)	Blank(s)
80-84 years	Female	2001	Black	Non-Hispanic Black	Appendix	Malignant	Appendix	Appendix	9.3.4.1.3 Appendix - other	Colon	C18.1-Appendix	181	8140	Malignant	Well differentiated; Grade I	Blank(s)	Blank(s)	Not a paired site	Positive histology	8140/3: Adenocarcinoma, NOS	8140/3: Adenocarcinoma, NOS	8140-8389: adenomas and adenocarcinomas	XIf3 Carcinomas of appendix	Appendix	XI(f) Other and unspecified carcinomas	XI(f.3) Carcinomas of appendix	Not Brain	10.1 Adenocarcinoma with variants of colon	Blank(s)	Regional	Blank(s)	Regional	Blank(s)	Blank(s)	Blank(s)	Blank(s)	Blank(s)	Blank(s)	Blank(s)	Blank(s)	Blank(s)	Blank(s)	Blank(s)	Blank(s)	Blank(s)	Blank(s)	Blank(s)	Blank(s)	Blank(s)
55-59 years	Female	2001	White	Non-Hispanic White	Appendix	Malignant	Appendix	Appendix	9.3.4.1.3 Appendix - other	Colon	C18.1-Appendix	181	8470	Malignant	Moderately differentiated; Grade II	Blank(s)	Blank(s)	Not a paired site	Positive histology	8470/3: Mucinous cystadenocarcinoma, NOS	8470/3: Mucinous cystadenocarcinoma, NOS	8440-8499: cystic, mucinous and serous neoplasms	XIf3 Carcinomas of appendix	Appendix	X(d) Gonadal carcinomas	X(d) Gonadal carcinomas	Not Brain	69 Not Classified	Blank(s)	Localized	Blank(s)	Localized	Blank(s)	Blank(s)	Blank(s)	Blank(s)	Blank(s)	Blank(s)	Blank(s)	Blank(s)	Blank(s)	Blank(s)	Blank(s)	Blank(s)	Blank(s)	Blank(s)	Blank(s)	Blank(s)	Blank(s)
60-64 years	Female	2001	White	Non-Hispanic White	Appendix	Malignant	Appendix	Appendix	9.3.4.1.3 Appendix - other	Colon	C18.1-Appendix	181	8490	Malignant	Poorly differentiated; Grade III	Blank(s)	Blank(s)	Not a paired site	Positive histology	8490/3: Signet ring cell carcinoma	8490/3: Signet ring cell carcinoma	8440-8499: cystic, mucinous and serous neoplasms	XIf3 Carcinomas of appendix	Appendix	XI(f) Other and unspecified carcinomas	XI(f.3) Carcinomas of appendix	Not Brain	10.1 Adenocarcinoma with variants of colon	Blank(s)	Distant	Blank(s)	Distant	Blank(s)	Blank(s)	Blank(s)	Blank(s)	Blank(s)	Blank(s)	Blank(s)	Blank(s)	Blank(s)	Blank(s)	Blank(s)	Blank(s)	Blank(s)	Blank(s)	Blank(s)	Blank(s)	Blank(s)
[truncated: 10,572 more rows]
[truncated: 44 more columns]

## Sheet: 总体
Age recode with <1 year olds	Sex	Year of diagnosis	Year	Race recode (W, B, AI, API)	Race and origin recode (NHW, NHB, NHAIAN, NHAPI, Hispanic)	Site recode ICD-O-3/WHO 2008	Behavior code ICD-O-3	TNM 7/CS v0204+ Schema (thru 2017)	TNM 7/CS v0204+ Schema recode	AYA site recode 2020 Revision	CS Schema - AJCC 6th Edition	Primary Site - labeled	Primary Site	Histology	Histologic Type ICD-O-3	Behavior recode for analysis	Grade (thru 2017)	Grade Clinical (2018+)	Grade Pathological (2018+)	Laterality	Diagnostic Confirmation	ICD-O-3 Hist/behav	ICD-O-3 Hist/behav, malignant	Histology recode - broad groupings	ICCC site recode extended 3rd edition/IARC 2017	Site recode ICD-O-3/WHO 2008 (for SIRs)	ICCC site recode ICD-O-3/WHO 2008	ICCC site rec extended ICD-O-3/WHO 2008	Histology recode - Brain groupings	Site recode - rare tumors	Combined Summary Stage (2004+)	Summary stage 2000 (1998-2017)	SEER Combined Summary Stage 2000 (2004-2017)	SEER historic stage A (1973-2015)	Derived AJCC Stage Group, 7th ed (2010-2015)	Derived AJCC T, 7th ed (2010-2015)	Derived AJCC N, 7th ed (2010-2015)	Derived AJCC M, 7th ed (2010-2015)	Derived SEER Cmb Stg Grp (2016-2017)	Derived SEER Combined T (2016-2017)	Derived SEER Combined N (2016-2017)	Derived SEER Combined M (2016-2017)	Derived SEER Combined T Src (2016-2017)	Derived SEER Combined N Src (2016-2017)	Derived SEER Combined M Src (2016-2017)	Derived AJCC Stage Group, 6th ed (2004-2015)	Breast - Adjusted AJCC 6th Stage (1988-2015)	Derived AJCC T, 6th ed (2004-2015)	Derived AJCC N, 6th ed (2004-2015)
[truncated: 14,884 more rows]
[truncated: 48 more columns]

[truncated: 3 more sheets: A, MAA, NET]
